# Supplementary material for: Evodiamide
Source: Acta Crystallogr Sect E Struct Rep Online. 2012 Jan 7;68(Pt 2):o305. doi: 10.1107/S1600536811055553 (PMC3274998; doi:10.1107/S1600536811055553)
Supplement: Supplementary file 2 [file e-68-0o305-Isup2.hkl]

# 
# h,k,l, Fc-squared, Fo-squared, sigma(Fo-squared) and status flag 
# 
data_I
_shelx_title ' evodiamide in P-1' 
_shelx_refln_list_code          4 
_shelx_F_calc_maximum      128.62 
_exptl_crystal_F_000       328.00 
_reflns_d_resolution_high  0.7978 
 
loop_ 
 _symmetry_equiv_pos_as_xyz 
 'x, y, z' 
 '-x, -y, -z' 
 
_cell_length_a     8.9576 
_cell_length_b     9.8864 
_cell_length_c    10.6158 
_cell_angle_alpha  84.076 
_cell_angle_beta   76.276 
_cell_angle_gamma  66.746 
 
_shelx_F_squared_multiplier     1.000 
 
loop_ 
 _refln_index_h 
 _refln_index_k 
 _refln_index_l 
 _refln_F_squared_calc 
 _refln_F_squared_meas 
 _refln_F_squared_sigma 
 _refln_observed_status 
   1   0   0       51.70       52.39      1.28 o 
   2   0   0     1412.95     1396.52     12.77 o 
   3   0   0      133.56      134.57      2.44 o 
   4   0   0      198.10      194.02      3.39 o 
   5   0   0        2.21        1.05      1.12 o 
   6   0   0       46.95       43.77      2.85 o 
   7   0   0       26.33       23.67      2.75 o 
   8   0   0        6.52        4.41      1.99 o 
   9   0   0        6.68        1.15      2.33 o 
  10   0   0        0.24        0.44      2.39 o 
  -9   1   0        5.28        6.27      2.31 o 
  -8   1   0        7.15        9.74      1.77 o 
  -7   1   0        5.02        7.84      2.15 o 
  -6   1   0       56.73       59.29      2.41 o 
  -5   1   0       11.30        9.75      1.23 o 
  -4   1   0       61.62       58.23      1.92 o 
  -3   1   0      218.34      247.21      4.79 o 
  -2   1   0       22.65       29.26      1.09 o 
  -1   1   0      971.01      847.10     17.15 o 
   0   1   0       14.63       11.03      0.66 o 
   1   1   0     4012.03     3967.76     49.24 o 
   2   1   0     1165.69     1120.26     14.51 o 
   3   1   0      131.90      140.06      3.46 o 
   4   1   0       31.64       33.93      2.12 o 
   5   1   0      570.68      609.10     10.79 o 
   6   1   0        0.84        0.87      1.36 o 
   7   1   0       56.27       56.47      3.40 o 
   8   1   0       38.59       34.80      3.23 o 
   9   1   0        0.49        1.29      1.99 o 
  10   1   0        0.15        0.05      2.44 o 
  -9   2   0        0.05        0.34      1.63 o 
  -8   2   0       23.30       29.35      3.67 o 
  -7   2   0       63.90       70.64      2.97 o 
  -6   2   0       12.49       14.96      1.69 o 
  -5   2   0        0.17        0.03      0.94 o 
  -4   2   0      187.83      202.30      3.83 o 
  -3   2   0      492.79      451.55      5.79 o 
  -2   2   0      481.18      454.95      5.40 o 
  -1   2   0     5086.52     4803.67     73.88 o 
   0   2   0     5096.33     4788.75     56.71 o 
   1   2   0        7.45        8.88      0.81 o 
   2   2   0      185.85      171.33      3.46 o 
   3   2   0       64.93       50.42      1.99 o 
   4   2   0        0.45        2.56      0.97 o 
   5   2   0      204.18      192.47      5.11 o 
   6   2   0       13.64       16.22      2.17 o 
   7   2   0       47.48       41.38      2.99 o 
   8   2   0       11.95        7.79      2.10 o 
   9   2   0        3.81        3.67      2.30 o 
  10   2   0        2.23        0.68      2.41 o 
  -8   3   0       33.18       39.86      4.29 o 
  -7   3   0        0.30       -0.33      1.51 o 
  -6   3   0      119.53      116.54      5.24 o 
  -5   3   0       64.72       67.17      2.56 o 
  -4   3   0       68.18       58.65      2.21 o 
  -3   3   0       65.34       80.80      2.25 o 
  -2   3   0     1676.74     1808.13     39.11 o 
  -1   3   0       17.65       31.62      1.20 o 
   0   3   0      757.15      757.05      7.51 o 
   1   3   0      440.66      442.13      6.27 o 
   2   3   0       17.20       14.94      1.26 o 
   3   3   0       15.12       12.45      1.26 o 
   4   3   0        9.47        7.44      1.20 o 
   5   3   0        3.17       -0.29      0.99 o 
   6   3   0        1.11        2.51      1.31 o 
   7   3   0        4.56        5.24      1.70 o 
   8   3   0       37.66       38.28      3.15 o 
   9   3   0       17.65       18.81      2.99 o 
  10   3   0       15.48       18.13      3.30 o 
  -8   4   0        5.41        5.13      3.04 o 
  -7   4   0        4.95        3.64      1.77 o 
  -6   4   0        0.15       -1.20      1.36 o 
  -5   4   0        6.53        5.84      1.46 o 
  -4   4   0      175.23      167.27      3.80 o 
  -3   4   0      213.57      216.23      8.68 o 
  -2   4   0      458.29      444.30     11.11 o 
  -1   4   0     2638.72     2652.70     23.98 o 
   0   4   0       97.32      108.80      2.10 o 
   1   4   0      152.07      137.06      2.28 o 
   2   4   0      708.95      711.13      7.50 o 
   3   4   0      202.59      231.59      5.08 o 
   4   4   0      131.44      142.84      4.04 o 
   5   4   0        1.28        2.20      1.07 o 
   6   4   0        5.81        6.18      1.58 o 
   7   4   0        1.55        3.14      1.75 o 
   8   4   0       13.44       13.58      2.56 o 
   9   4   0       77.20       80.31      4.77 o 
  10   4   0       10.71       13.65      3.12 o 
  -7   5   0        5.61        7.84      2.83 o 
  -6   5   0       31.19       32.05      3.74 o 
  -5   5   0       20.71       21.08      2.13 o 
  -4   5   0       20.50       22.34      1.89 o 
  -3   5   0        0.18        0.08      1.01 o 
  -2   5   0       32.09       29.06      1.98 o 
  -1   5   0       22.75       23.49      2.98 o 
   0   5   0      117.05      152.69      2.79 o 
   1   5   0       76.95       75.12      1.83 o 
   2   5   0       71.86       88.57      2.64 o 
   3   5   0        0.12       -0.86      0.86 o 
   4   5   0        0.22        2.01      1.16 o 
   5   5   0      350.43      369.27      7.89 o 
   6   5   0       56.43       50.89      3.10 o 
   7   5   0        0.16        0.24      1.41 o 
   8   5   0       25.60       24.21      3.14 o 
   9   5   0        4.99        7.49      2.62 o 
  10   5   0       19.29       22.09      3.65 o 
  -6   6   0       30.81       35.24      4.19 o 
  -5   6   0       28.30       29.45      3.59 o 
  -4   6   0       32.77       33.65      3.43 o 
  -3   6   0       53.06       49.47      3.35 o 
  -2   6   0       24.26       16.87      2.15 o 
  -1   6   0       26.14       28.59      2.86 o 
   0   6   0        9.40       17.24      4.25 o 
   1   6   0      159.20      176.09      3.20 o 
   2   6   0        9.25        6.44      0.92 o 
   3   6   0      402.56      417.88      7.81 o 
   4   6   0        0.00       -1.05      1.05 o 
   5   6   0       94.64       93.50      3.95 o 
   6   6   0      155.20      156.20      5.26 o 
   7   6   0       12.24       13.36      2.26 o 
   8   6   0       54.69       53.87      3.72 o 
   9   6   0        0.01        1.81      2.26 o 
  10   6   0       18.40       23.22      3.64 o 
  -5   7   0        2.65        2.54      2.77 o 
  -4   7   0        0.27       -0.18      2.04 o 
  -3   7   0        0.00       -0.45      1.70 o 
  -2   7   0      129.35      114.36      4.95 o 
  -1   7   0       50.02       54.66      3.36 o 
   0   7   0      216.49      211.16      6.13 o 
   1   7   0       95.70      107.75      2.66 o 
   2   7   0       48.10       41.87      3.65 o 
   3   7   0        0.22        0.95      0.83 o 
   4   7   0       22.11       20.32      1.53 o 
   5   7   0       52.69       51.62      3.12 o 
   6   7   0        8.58        9.90      2.02 o 
   7   7   0        6.61        8.34      2.09 o 
   8   7   0        9.00        6.91      2.18 o 
   9   7   0       22.94       25.49      3.48 o 
  10   7   0        5.18        2.52      2.57 o 
  -4   8   0        4.98        7.45      2.72 o 
  -3   8   0        1.02        1.76      2.26 o 
  -2   8   0       11.82       15.64      2.85 o 
  -1   8   0      110.37       94.13      4.58 o 
   0   8   0        0.26        0.58      1.60 o 
   1   8   0       95.17       81.29      3.99 o 
   2   8   0       89.96       77.14      3.85 o 
   3   8   0       35.60       38.79      2.91 o 
   4   8   0      117.07      109.08      6.13 o 
   5   8   0       62.59       62.39      2.53 o 
   6   8   0        1.52        3.04      1.84 o 
   7   8   0        0.40        0.57      1.89 o 
   8   8   0       36.19       35.80      3.33 o 
   9   8   0       27.57       28.09      3.56 o 
  10   8   0        5.10        3.46      2.70 o 
  -3   9   0        5.98        4.50      2.91 o 
  -2   9   0        0.07        1.57      2.26 o 
  -1   9   0        8.74       12.26      2.57 o 
   0   9   0       48.38       36.60      3.28 o 
   1   9   0       69.24       67.34      3.98 o 
   2   9   0       11.58       18.82      2.73 o 
   3   9   0      120.02      121.06      5.11 o 
   4   9   0      374.56      367.41      9.27 o 
   5   9   0        4.70        5.60      2.07 o 
   6   9   0        9.50        8.78      1.59 o 
   7   9   0       12.26       16.85      2.89 o 
   8   9   0        5.72        4.58      2.46 o 
   9   9   0        2.70        4.32      2.70 o 
  -2  10   0        2.30        4.85      3.09 o 
  -1  10   0        3.65        4.35      2.56 o 
   0  10   0        0.40       -1.50      2.10 o 
   1  10   0        5.50        4.62      2.26 o 
   2  10   0       41.64       42.13      3.49 o 
   3  10   0       44.03       42.48      3.49 o 
   4  10   0       61.59       59.61      3.98 o 
   5  10   0       63.35       62.11      4.08 o 
   6  10   0       71.81       83.65      4.72 o 
   7  10   0        1.07        2.89      2.31 o 
   8  10   0        3.08        6.27      2.65 o 
   9  10   0       13.28       18.10      3.41 o 
   0  11   0       30.96       48.27      4.90 o 
   1  11   0        1.79        1.10      2.38 o 
   2  11   0       31.31       42.43      4.37 o 
   3  11   0       20.74       23.85      3.38 o 
   4  11   0       18.84       25.24      3.46 o 
   5  11   0        0.44       -1.73      2.43 o 
   6  11   0        0.11       -1.70      2.28 o 
   7  11   0        3.43        2.01      2.56 o 
   8  11   0        4.87       11.06      3.35 o 
   2  12   0        0.17       -1.02      2.86 o 
   3  12   0        8.67        9.28      3.01 o 
   4  12   0        1.98        0.66      2.70 o 
   5  12   0        3.04        6.63      3.09 o 
   6  12   0        7.00        5.98      3.23 o 
  -5 -12   1        0.46       -1.20      2.67 o 
  -4 -12   1        1.27        3.88      2.73 o 
  -3 -12   1       19.45       33.26      4.33 o 
  -7 -11   1       18.23       21.73      3.62 o 
  -6 -11   1        4.45        5.56      2.89 o 
  -5 -11   1        0.05        1.88      2.39 o 
  -4 -11   1        0.27        2.13      2.30 o 
  -3 -11   1        0.45        0.79      2.26 o 
  -2 -11   1        4.08        1.86      2.28 o 
  -1 -11   1       11.14       11.79      2.83 o 
   0 -11   1        1.01        2.28      2.98 o 
  -8 -10   1        1.53        0.28      2.59 o 
  -7 -10   1       21.10       26.76      3.65 o 
  -6 -10   1       14.15       18.68      3.06 o 
  -5 -10   1        0.08        0.94      2.07 o 
  -4 -10   1       31.45       34.31      3.22 o 
  -3 -10   1        5.50        6.87      2.30 o 
  -2 -10   1       73.92       73.24      4.37 o 
  -1 -10   1       31.66       35.06      3.70 o 
   0 -10   1        4.96        6.84      2.44 o 
   1 -10   1        0.02       -1.25      2.28 o 
   2 -10   1        0.08        0.34      2.67 o 
  -9  -9   1       20.03       28.64      3.85 o 
  -8  -9   1        0.35        2.20      2.46 o 
  -7  -9   1       27.63       25.03      2.32 o 
  -6  -9   1       80.04       77.10      3.08 o 
  -5  -9   1       29.39       31.93      2.16 o 
  -4  -9   1       43.14       45.04      3.40 o 
  -3  -9   1        1.92        2.01      1.84 o 
  -2  -9   1       17.55       20.57      2.80 o 
  -1  -9   1        0.04        1.71      1.92 o 
   0  -9   1        4.74        0.42      1.89 o 
   1  -9   1       14.13       13.41      2.64 o 
   2  -9   1        0.00        0.87      2.44 o 
   3  -9   1        3.85        5.42      2.65 o 
 -10  -8   1        4.77        1.78      2.80 o 
  -9  -8   1       16.88       18.01      3.41 o 
  -8  -8   1        5.83        6.97      2.43 o 
  -7  -8   1        0.16       -0.21      1.89 o 
  -6  -8   1       34.33       29.53      2.17 o 
  -5  -8   1       75.46       77.79      2.76 o 
  -4  -8   1       67.42       67.37      2.56 o 
  -3  -8   1       50.04       54.75      2.29 o 
  -2  -8   1       34.20       33.13      2.76 o 
  -1  -8   1      124.55      126.10      4.87 o 
   0  -8   1       27.25       26.62      2.81 o 
   1  -8   1        1.48        2.18      1.71 o 
   2  -8   1        3.57        6.45      2.43 o 
   3  -8   1       34.67       38.57      3.85 o 
   4  -8   1       15.57       14.62      3.43 o 
 -10  -7   1        2.72        3.82      2.70 o 
  -9  -7   1        3.12        5.61      2.46 o 
  -8  -7   1       14.52       21.54      3.02 o 
  -7  -7   1        1.71        2.12      1.81 o 
  -6  -7   1       17.65       28.70      2.88 o 
  -5  -7   1        0.01       -1.31      1.31 o 
  -4  -7   1       31.41       30.14      1.77 o 
  -3  -7   1       18.32       19.11      1.47 o 
  -2  -7   1       24.90       26.27      1.54 o 
  -1  -7   1       52.67       46.42      2.29 o 
   0  -7   1        1.90        2.80      1.07 o 
   1  -7   1       95.02       99.02      2.92 o 
   2  -7   1       11.28       17.01      2.47 o 
   3  -7   1        1.19        1.28      1.92 o 
   4  -7   1        9.75        3.14      2.26 o 
   5  -7   1        9.39        8.39      3.04 o 
 -10  -6   1       37.95       39.64      4.67 o 
  -9  -6   1       31.61       35.07      3.90 o 
  -8  -6   1       53.82       53.82      3.82 o 
  -7  -6   1        0.96       -0.05      1.50 o 
  -6  -6   1        0.86        0.15      1.37 o 
  -5  -6   1        1.75        0.05      1.21 o 
  -4  -6   1       76.29       73.23      2.27 o 
  -3  -6   1       29.49       29.26      1.57 o 
  -2  -6   1       15.68       22.15      1.50 o 
  -1  -6   1      147.90      138.99      3.65 o 
   0  -6   1       19.20       15.09      1.30 o 
   1  -6   1       34.37       37.44      2.78 o 
   2  -6   1        0.05       -0.36      1.04 o 
   3  -6   1        4.62        3.48      1.25 o 
   4  -6   1        3.17        4.62      1.63 o 
   5  -6   1       71.81       77.15      4.56 o 
   6  -6   1        1.31        3.35      2.60 o 
 -10  -5   1        6.57       11.14      3.07 o 
  -9  -5   1       47.03       50.44      3.95 o 
  -8  -5   1       19.63       17.08      2.72 o 
  -7  -5   1       80.12       80.14      4.11 o 
  -6  -5   1        9.54        6.18      1.70 o 
  -5  -5   1      316.70      314.15      7.16 o 
  -4  -5   1        8.38        6.44      1.39 o 
  -3  -5   1      634.77      722.70      9.51 o 
  -2  -5   1       31.50       31.48      1.38 o 
  -1  -5   1       44.88       46.72      1.95 o 
   0  -5   1      418.51      368.74      6.06 o 
   1  -5   1       16.74       12.64      2.23 o 
   2  -5   1       23.02       22.83      1.50 o 
   3  -5   1      232.33      220.58      4.36 o 
   4  -5   1      781.05      722.77      9.61 o 
   5  -5   1       21.94       22.95      2.41 o 
   6  -5   1        0.00        1.12      2.34 o 
   7  -5   1        4.50        1.16      2.68 o 
 -10  -4   1        7.19       10.25      3.01 o 
  -9  -4   1        1.05        0.76      2.15 o 
  -8  -4   1        7.19        9.65      2.25 o 
  -7  -4   1       53.55       54.46      3.54 o 
  -6  -4   1       82.19       75.32      3.59 o 
  -5  -4   1       25.35       17.17      1.97 o 
  -4  -4   1        3.40        3.43      1.13 o 
  -3  -4   1        1.10        2.34      0.92 o 
  -2  -4   1        7.22        7.91      1.96 o 
  -1  -4   1       11.14        8.22      0.89 o 
   0  -4   1        0.14       -0.06      0.50 o 
   1  -4   1      368.08      323.79      4.52 o 
   2  -4   1      234.66      228.87      9.48 o 
   3  -4   1      128.35      126.48      3.33 o 
   4  -4   1      123.48      107.47      3.52 o 
   5  -4   1      346.83      338.65      6.09 o 
   6  -4   1       14.57       19.49      2.06 o 
   7  -4   1        0.00       -0.38      1.54 o 
   8  -4   1       10.56       10.40      2.22 o 
 -10  -3   1        0.03        0.21      2.52 o 
  -9  -3   1       11.39        9.59      2.59 o 
  -8  -3   1       15.47       15.02      2.59 o 
  -7  -3   1        0.69        0.81      1.52 o 
  -6  -3   1       39.61       43.35      2.86 o 
  -5  -3   1      315.44      336.58      7.26 o 
  -4  -3   1       59.12       67.30      2.80 o 
  -3  -3   1       71.52       72.17      2.54 o 
  -2  -3   1       76.95       69.36      2.26 o 
  -1  -3   1      371.28      367.35      6.30 o 
   0  -3   1       39.52       46.41      1.24 o 
   1  -3   1      198.87      208.05      3.13 o 
   2  -3   1      965.23     1027.03     19.53 o 
   3  -3   1      610.84      562.25      7.10 o 
   4  -3   1      173.35      185.14      3.84 o 
   5  -3   1       33.86       29.95      1.95 o 
   6  -3   1       40.14       34.95      2.18 o 
   7  -3   1       34.60       37.23      2.71 o 
   8  -3   1        1.46       -0.83      1.56 o 
 -10  -2   1       23.59       19.21      3.38 o 
  -9  -2   1        1.56        2.04      2.15 o 
  -8  -2   1       29.23       24.68      3.04 o 
  -7  -2   1       46.71       46.86      3.22 o 
  -6  -2   1      280.62      321.79      7.71 o 
  -5  -2   1       41.73       40.61      2.54 o 
  -4  -2   1      456.99      494.70      8.67 o 
  -3  -2   1      104.62      148.05      3.62 o 
  -2  -2   1      829.82      819.65     11.27 o 
  -1  -2   1       32.66       34.35      1.00 o 
   0  -2   1       52.59       42.97      1.03 o 
   1  -2   1       99.12       81.87      1.64 o 
   2  -2   1        2.90        2.14      0.59 o 
   3  -2   1      105.01       90.28      2.26 o 
   4  -2   1       65.71       76.06      2.45 o 
   5  -2   1       80.56       78.00      2.56 o 
   6  -2   1       34.04       29.74      2.13 o 
   7  -2   1       64.81       64.20      4.96 o 
   8  -2   1       15.97       15.14      2.60 o 
   9  -2   1        0.62        0.13      1.73 o 
 -10  -1   1        6.35        2.51      2.64 o 
  -9  -1   1       41.82       37.55      3.46 o 
  -8  -1   1        2.73        0.73      1.86 o 
  -7  -1   1       11.94       12.42      2.23 o 
  -6  -1   1       15.19       25.03      2.56 o 
  -5  -1   1      712.16      730.93     12.40 o 
  -4  -1   1      383.79      407.90      7.70 o 
  -3  -1   1       60.63       83.60      2.73 o 
  -2  -1   1      670.51      684.96      9.67 o 
  -1  -1   1     1581.09     1503.07     18.63 o 
   0  -1   1      493.84      461.45      4.51 o 
   1  -1   1     4876.08     4794.62     41.05 o 
   2  -1   1     8573.45     8519.34     72.32 o 
   3  -1   1     1577.53     1700.58     16.06 o 
   4  -1   1       17.77       18.76      2.21 o 
   5  -1   1        2.83        3.02      1.12 o 
   6  -1   1        4.98        2.47      1.11 o 
   7  -1   1        3.47        1.49      1.27 o 
   8  -1   1        0.01        1.30      1.10 o 
   9  -1   1        7.92        6.99      2.36 o 
  -9   0   1        0.19        1.31      2.12 o 
  -8   0   1        9.04        4.79      2.05 o 
  -7   0   1       27.71       28.30      2.91 o 
  -6   0   1       79.25       92.77      4.04 o 
  -5   0   1      138.12      146.51      4.64 o 
  -4   0   1       60.16       59.49      2.64 o 
  -3   0   1       36.78       43.77      1.99 o 
  -2   0   1     1451.30     1396.14     17.97 o 
  -1   0   1     1424.35     1368.62     17.06 o 
   1   0   1      506.41      520.69      6.94 o 
   2   0   1        1.74        1.17      0.42 o 
   3   0   1      573.63      583.59      6.48 o 
   4   0   1       14.61       20.69      1.19 o 
   5   0   1       80.99       94.25      3.99 o 
   6   0   1        8.13        4.31      0.91 o 
   7   0   1       53.98       53.34      2.44 o 
   8   0   1       39.11       43.24      3.36 o 
   9   0   1       60.86       47.58      3.61 o 
  10   0   1        3.24       -0.31      2.34 o 
  -9   1   1       16.58       17.09      2.98 o 
  -8   1   1       12.42       11.45      2.24 o 
  -7   1   1       68.08       66.88      3.93 o 
  -6   1   1        0.17       -0.55      1.42 o 
  -5   1   1       52.42       44.97      2.72 o 
  -4   1   1        5.86       11.48      1.20 o 
  -3   1   1      188.52      181.88      2.26 o 
  -2   1   1      127.34      104.11      1.46 o 
  -1   1   1     3973.87     3780.29     45.15 o 
   0   1   1        1.37       -0.24      0.24 o 
   1   1   1      510.78      486.57      6.55 o 
   2   1   1     2350.26     2236.45     16.20 o 
   3   1   1      115.80      121.63      2.56 o 
   4   1   1       18.67       28.42      1.32 o 
   5   1   1      263.92      266.60      6.80 o 
   6   1   1       75.64       76.57      2.53 o 
   7   1   1       94.15       97.17      4.19 o 
   8   1   1       11.00        9.82      2.26 o 
   9   1   1        3.89        6.86      2.34 o 
  10   1   1       37.76       37.66      3.91 o 
  -9   2   1        0.76       -1.78      1.79 o 
  -8   2   1        0.00       -0.55      2.17 o 
  -7   2   1      173.67      160.38      6.23 o 
  -6   2   1        2.73        1.44      1.54 o 
  -5   2   1       54.54       47.93      2.10 o 
  -4   2   1       29.83       27.50      1.84 o 
  -3   2   1      124.82      130.76      1.96 o 
  -2   2   1        1.51        2.00      0.42 o 
  -1   2   1       51.96       45.64      0.95 o 
   0   2   1        0.00       -0.26      0.34 o 
   1   2   1        6.33        9.90      0.64 o 
   2   2   1     3226.42     3130.04     30.94 o 
   3   2   1       72.36       70.48      1.60 o 
   4   2   1       18.02       22.45      1.16 o 
   5   2   1      109.66      109.36      3.64 o 
   6   2   1        9.98        9.48      1.76 o 
   7   2   1       26.98       33.89      2.75 o 
   8   2   1        1.99        4.92      1.92 o 
   9   2   1        4.40        3.57      2.28 o 
  10   2   1        6.87        0.95      2.44 o 
  -8   3   1        0.02        0.27      2.34 o 
  -7   3   1        6.26        7.24      2.33 o 
  -6   3   1      194.76      179.77      6.34 o 
  -5   3   1       22.69       23.28      1.87 o 
  -4   3   1       15.53       24.01      1.65 o 
  -3   3   1       13.24       11.33      1.33 o 
  -2   3   1      106.85      118.45      2.72 o 
  -1   3   1      239.37      222.76      2.60 o 
   0   3   1      222.81      242.69      3.43 o 
   1   3   1      656.85      618.94      6.70 o 
   2   3   1      102.06      104.13      2.75 o 
   3   3   1      300.91      330.49      6.02 o 
   5   3   1      165.87      169.60      4.66 o 
   6   3   1      116.56      133.94      4.54 o 
   7   3   1        0.83       -0.39      1.50 o 
   8   3   1       71.14       71.52      4.09 o 
   9   3   1       12.31       11.59      2.52 o 
  10   3   1        9.64       11.98      2.77 o 
  -7   4   1       25.04       24.24      3.62 o 
  -6   4   1        0.05       -1.88      1.88 o 
  -5   4   1      200.29      213.62      4.72 o 
  -4   4   1       35.48       35.53      1.95 o 
  -3   4   1      127.67      138.99      3.21 o 
  -2   4   1       79.17       82.65      2.26 o 
  -1   4   1      205.96      179.33      4.15 o 
   0   4   1       24.47       18.54      0.94 o 
   1   4   1       20.01       20.97      0.95 o 
   2   4   1      532.56      590.82      9.38 o 
   3   4   1        0.80       -0.05      0.71 o 
   4   4   1      532.18      573.00      9.70 o 
   5   4   1      170.40      155.61      4.53 o 
   6   4   1       53.48       55.27      3.01 o 
   7   4   1       16.76       14.97      2.31 o 
   8   4   1      166.40      157.00      5.89 o 
   9   4   1       36.46       39.05      3.61 o 
  10   4   1        3.85        4.12      2.64 o 
  11   4   1        0.41       -2.85      2.85 o 
  -7   5   1        3.49        8.31      3.12 o 
  -6   5   1        3.65        8.38      2.81 o 
  -5   5   1       36.25       34.86      3.28 o 
  -4   5   1       55.65       50.65      3.49 o 
  -3   5   1        4.00        2.82      1.29 o 
  -2   5   1        4.09        2.22      0.99 o 
  -1   5   1       94.15       82.84      4.57 o 
   0   5   1      208.40      233.19      4.02 o 
   1   5   1      185.31      186.25      4.81 o 
   2   5   1        9.18        5.12      0.73 o 
   3   5   1      168.28      195.22      4.95 o 
   4   5   1        8.51        7.76      1.37 o 
   5   5   1      194.72      167.56      4.88 o 
   6   5   1      313.91      280.44      6.92 o 
   7   5   1      350.18      353.29      8.55 o 
   8   5   1       53.20       52.52      3.64 o 
   9   5   1      120.83      126.21      5.76 o 
  10   5   1       18.75       22.11      3.64 o 
  11   5   1        0.17       -0.03      2.85 o 
  -6   6   1        4.30        5.38      2.75 o 
  -5   6   1        0.45        1.92      2.30 o 
  -4   6   1        0.53       -0.11      1.79 o 
  -3   6   1        0.65       -0.66      1.65 o 
  -2   6   1       24.21       21.67      2.67 o 
  -1   6   1       40.49       39.28      2.89 o 
   0   6   1       61.28       60.82      3.09 o 
   1   6   1       26.77       39.29      1.48 o 
   2   6   1      363.84      380.67      4.96 o 
   3   6   1        0.01       -0.36      0.64 o 
   4   6   1        0.05       -1.00      1.00 o 
   5   6   1       54.38       54.43      2.99 o 
   6   6   1        4.60        1.33      1.46 o 
   7   6   1       16.53       18.05      2.51 o 
   8   6   1        0.50        3.69      2.02 o 
   9   6   1        2.69        1.75      2.22 o 
  10   6   1        2.21        1.49      2.67 o 
  11   6   1       11.95       12.08      3.72 o 
  -5   7   1        4.34        7.89      2.78 o 
  -4   7   1        9.30       12.16      2.77 o 
  -3   7   1        9.25        7.49      2.47 o 
  -2   7   1       25.62       26.50      3.14 o 
  -1   7   1       13.79        9.54      2.05 o 
   0   7   1      103.24      101.13      4.25 o 
   1   7   1       14.92       24.56      2.28 o 
   2   7   1      124.43      128.20      4.54 o 
   3   7   1      165.41      164.24      3.28 o 
   4   7   1       63.75       58.78      2.11 o 
   5   7   1      275.17      270.49      7.07 o 
   6   7   1      110.40      102.07      4.40 o 
   7   7   1      190.01      178.88      6.11 o 
   8   7   1       12.33       17.77      2.99 o 
   9   7   1       10.22       11.53      2.72 o 
  10   7   1        1.08       -0.58      2.39 o 
  -4   8   1        7.22       11.69      3.17 o 
  -3   8   1        8.33       10.38      2.70 o 
  -2   8   1       70.20       68.78      4.33 o 
  -1   8   1      155.18      135.87      5.63 o 
   0   8   1        0.50        1.96      1.55 o 
   1   8   1       95.01       92.34      4.33 o 
   2   8   1        6.69        8.09      2.09 o 
   3   8   1        4.20        3.83      1.65 o 
   4   8   1      257.58      275.96      7.54 o 
   5   8   1      143.44      146.55      3.56 o 
   6   8   1       41.78       46.36      3.33 o 
   7   8   1       23.69       25.11      2.88 o 
   8   8   1        0.02       -1.02      1.79 o 
   9   8   1       17.25       12.02      2.88 o 
  10   8   1        0.00       -1.79      2.39 o 
  -3   9   1        6.47        5.32      2.78 o 
  -2   9   1        0.11       -1.86      2.33 o 
  -1   9   1        5.43        4.08      2.34 o 
   0   9   1        5.90        3.04      1.94 o 
   1   9   1        0.12        0.58      1.68 o 
   2   9   1       21.00       22.12      2.81 o 
   3   9   1       19.17       21.05      2.89 o 
   4   9   1      190.54      203.22      6.71 o 
   5   9   1      151.25      153.90      5.89 o 
   6   9   1      117.94      119.96      5.42 o 
   7   9   1        1.94        3.40      2.12 o 
   8   9   1        6.64        7.33      2.59 o 
   9   9   1       12.02       13.60      2.96 o 
  10   9   1        0.11       -1.81      2.36 o 
  -2  10   1        4.59        2.25      2.80 o 
  -1  10   1        2.20        3.65      2.56 o 
   0  10   1       12.42       15.59      3.07 o 
   1  10   1        8.40        6.48      2.38 o 
   2  10   1       11.04       15.86      3.06 o 
   3  10   1       13.39       16.25      2.80 o 
   4  10   1       11.32       10.25      2.47 o 
   5  10   1        9.84       11.74      2.59 o 
   6  10   1       12.54       17.89      2.98 o 
   7  10   1        1.21        1.29      2.28 o 
   8  10   1        0.14       -0.02      2.38 o 
   9  10   1        1.98        2.10      2.54 o 
   0  11   1        0.89       -0.57      2.57 o 
   1  11   1       23.19       24.08      3.83 o 
   2  11   1        0.58       -0.15      2.20 o 
   3  11   1       32.13       38.08      3.67 o 
   4  11   1        9.39        8.18      2.70 o 
   5  11   1        0.99        1.73      2.39 o 
   6  11   1        4.38        5.92      2.64 o 
   7  11   1        0.08        1.65      2.56 o 
   8  11   1        1.18        3.22      2.56 o 
   2  12   1        7.58        6.34      3.07 o 
   3  12   1       26.62       40.43      4.61 o 
   4  12   1        2.73        3.04      2.67 o 
   5  12   1       21.95       27.77      4.16 o 
   6  12   1        1.37        1.25      3.02 o 
  -7 -11   2        0.05        3.95      2.70 o 
  -6 -11   2       15.30       11.61      3.20 o 
  -5 -11   2        1.85       -1.15      2.26 o 
  -4 -11   2        0.38       -1.05      2.28 o 
  -3 -11   2        0.68        2.17      2.41 o 
  -2 -11   2        6.43        2.72      2.49 o 
  -1 -11   2        3.09        1.07      2.56 o 
   0 -11   2       16.99       22.30      3.46 o 
  -8 -10   2        0.16       -0.29      1.94 o 
  -7 -10   2        7.91       10.40      2.10 o 
  -6 -10   2        3.57        1.20      1.63 o 
  -5 -10   2       39.88       48.61      3.82 o 
  -4 -10   2        2.34       -0.92      2.10 o 
  -3 -10   2        0.57        2.25      2.04 o 
  -2 -10   2        0.21       -1.91      1.91 o 
  -1 -10   2       34.85       42.27      3.99 o 
   0 -10   2       11.99        8.09      2.78 o 
   1 -10   2        2.06        0.00      2.41 o 
   2 -10   2        0.35       -1.68      2.59 o 
  -9  -9   2       15.82       25.83      3.93 o 
  -8  -9   2        0.50        1.99      1.85 o 
  -7  -9   2        8.88        9.54      1.88 o 
  -6  -9   2        0.13       -0.73      1.45 o 
  -5  -9   2        1.33       -0.48      1.40 o 
  -4  -9   2       14.76       12.92      1.71 o 
  -3  -9   2       22.98       28.50      2.13 o 
  -2  -9   2       21.32       16.54      2.44 o 
  -1  -9   2        5.37        6.57      2.18 o 
   0  -9   2       36.51       36.08      3.22 o 
   1  -9   2        8.03       13.81      2.89 o 
   2  -9   2        1.62        0.65      2.39 o 
   3  -9   2        0.00        6.44      2.78 o 
  -9  -8   2        0.40        1.13      2.72 o 
  -8  -8   2        0.00       -1.99      1.99 o 
  -7  -8   2        3.47        2.31      1.96 o 
  -6  -8   2        0.94       -0.03      1.27 o 
  -5  -8   2        7.47        7.00      1.81 o 
  -4  -8   2        0.00       -0.58      1.10 o 
  -3  -8   2       52.04       45.93      2.18 o 
  -2  -8   2       48.35       48.27      2.16 o 
  -1  -8   2      260.97      237.93      4.64 o 
   0  -8   2       28.68       28.75      1.93 o 
   1  -8   2       10.55        5.85      1.96 o 
   2  -8   2       12.73       12.11      2.39 o 
   3  -8   2       32.51       44.65      3.57 o 
   4  -8   2        2.02       -0.73      2.38 o 
 -10  -7   2        0.01       -0.91      2.65 o 
  -9  -7   2       15.03       15.94      3.30 o 
  -8  -7   2       10.55       10.43      2.68 o 
  -7  -7   2        0.24        0.06      1.88 o 
  -6  -7   2        0.10        0.13      1.55 o 
  -5  -7   2        4.19        2.73      1.16 o 
  -4  -7   2      220.81      227.89      4.49 o 
  -3  -7   2       11.58        8.87      1.25 o 
  -2  -7   2       59.33       58.35      2.17 o 
  -1  -7   2       30.50       30.91      1.70 o 
   0  -7   2       32.43       32.99      3.45 o 
   1  -7   2       12.71       13.76      1.54 o 
   2  -7   2       51.78       43.90      2.26 o 
   3  -7   2        7.55        3.61      1.92 o 
   4  -7   2        0.72       -1.94      1.94 o 
   5  -7   2        3.46        4.80      2.64 o 
 -10  -6   2        0.33        2.99      2.72 o 
  -9  -6   2        2.97        4.06      2.65 o 
  -8  -6   2        3.89        3.01      2.09 o 
  -7  -6   2       14.96       15.25      2.47 o 
  -6  -6   2        6.61        7.65      2.01 o 
  -5  -6   2        1.27        2.93      1.41 o 
  -4  -6   2       79.19       69.71      2.39 o 
  -3  -6   2        3.81        0.93      0.83 o 
  -2  -6   2      107.28       95.48      2.52 o 
  -1  -6   2      760.00      767.82     15.30 o 
   0  -6   2       98.55       95.25      2.57 o 
   1  -6   2       27.64       25.64      1.65 o 
   2  -6   2       47.75       36.04      1.94 o 
   3  -6   2        1.46        0.08      1.60 o 
   4  -6   2       48.39       46.71      2.42 o 
   5  -6   2       52.50       47.23      4.18 o 
   6  -6   2       47.73       47.91      4.12 o 
 -10  -5   2        0.09       -1.36      2.38 o 
  -9  -5   2       19.61       20.62      3.35 o 
  -8  -5   2       13.23       10.67      2.47 o 
  -7  -5   2       12.32       12.87      2.31 o 
  -6  -5   2        0.16       -1.31      1.31 o 
  -5  -5   2        1.40       -1.08      1.08 o 
  -4  -5   2      242.36      239.36      5.93 o 
  -3  -5   2       16.13       15.88      1.22 o 
  -2  -5   2       31.18       42.41      1.65 o 
  -1  -5   2       16.68       20.91      2.01 o 
   0  -5   2      603.69      626.65      7.40 o 
   1  -5   2        4.26        3.25      0.88 o 
   2  -5   2        1.57       -0.34      0.85 o 
   3  -5   2       28.86       27.81      1.77 o 
   4  -5   2      193.61      190.07      4.37 o 
   5  -5   2       36.98       39.83      3.67 o 
   6  -5   2       41.25       42.50      2.72 o 
   7  -5   2       23.21       20.88      2.58 o 
 -10  -4   2       16.06       16.66      3.67 o 
  -9  -4   2        1.01       -0.89      1.97 o 
  -8  -4   2       20.84       24.55      3.10 o 
  -7  -4   2        0.44        1.42      1.70 o 
  -6  -4   2       71.45       72.49      3.61 o 
  -5  -4   2        0.50        1.10      1.23 o 
  -4  -4   2      109.57      127.83      4.03 o 
  -3  -4   2      107.56      118.76      3.54 o 
  -2  -4   2      334.24      346.79      4.66 o 
  -1  -4   2       99.67      108.52      2.21 o 
   0  -4   2      314.89      287.58      4.02 o 
   1  -4   2      623.42      711.03      7.99 o 
   2  -4   2      251.96      265.91      4.33 o 
   3  -4   2      388.50      383.94      5.79 o 
   4  -4   2       21.48       26.54      1.76 o 
   5  -4   2        8.13        7.62      1.57 o 
   6  -4   2       51.31       46.38      3.48 o 
   7  -4   2        1.42       -1.55      1.55 o 
   8  -4   2        2.81       -0.70      1.90 o 
 -10  -3   2        0.09       -2.59      2.59 o 
  -9  -3   2       15.21       17.00      3.20 o 
  -8  -3   2        3.94        4.12      2.01 o 
  -7  -3   2       14.51       13.92      2.43 o 
  -6  -3   2       52.34       50.76      3.17 o 
  -5  -3   2       76.14       78.09      3.35 o 
  -4  -3   2       83.83       71.90      2.94 o 
  -3  -3   2      500.83      544.82      8.93 o 
  -2  -3   2      339.21      370.20      4.66 o 
  -1  -3   2        1.54        0.62      0.45 o 
   0  -3   2       89.80       74.02      1.63 o 
   1  -3   2       53.46       71.99      2.44 o 
   2  -3   2       38.45       58.86      1.78 o 
   3  -3   2        3.47       11.72      2.63 o 
   4  -3   2      179.07      201.46      5.83 o 
   5  -3   2        0.00        1.15      1.14 o 
   6  -3   2       71.58       65.54      2.68 o 
   7  -3   2       37.60       32.81      2.37 o 
   8  -3   2        0.90       -1.73      1.73 o 
 -10  -2   2        1.73        3.59      2.65 o 
  -9  -2   2        3.32        4.67      2.41 o 
  -8  -2   2       10.15       13.16      2.70 o 
  -7  -2   2       20.25       25.61      2.89 o 
  -6  -2   2       67.78       61.14      3.40 o 
  -5  -2   2      205.07      202.74      5.56 o 
  -4  -2   2       13.18       23.97      1.88 o 
  -3  -2   2     1355.60     1383.37     18.61 o 
  -2  -2   2     2304.32     2302.56     28.46 o 
  -1  -2   2      156.30      143.22      2.19 o 
   0  -2   2      199.09      171.74      3.23 o 
   1  -2   2       97.76       99.04      3.02 o 
   2  -2   2        6.51        3.60      0.66 o 
   3  -2   2      486.35      539.53      7.39 o 
   4  -2   2      346.09      329.55      5.10 o 
   5  -2   2        0.54        0.53      0.96 o 
   6  -2   2       68.61       65.29      2.59 o 
   7  -2   2        0.33       -0.77      1.20 o 
   8  -2   2       27.41       32.73      2.64 o 
   9  -2   2        0.49       -0.85      1.63 o 
  -9  -1   2        0.05       -1.33      2.09 o 
  -8  -1   2       14.25       13.21      2.65 o 
  -7  -1   2        7.46        5.87      1.94 o 
  -6  -1   2        8.13       10.58      2.07 o 
  -5  -1   2       75.09       81.58      3.53 o 
  -4  -1   2       11.37       11.80      1.55 o 
  -3  -1   2      354.20      318.84      6.14 o 
  -2  -1   2      245.03      273.69      4.96 o 
  -1  -1   2    16543.87    16141.07    139.08 o 
   0  -1   2     2816.62     2732.16     24.30 o 
   1  -1   2      179.03      154.21      2.07 o 
   2  -1   2      347.14      348.22      4.21 o 
   3  -1   2      349.21      389.53     10.84 o 
   4  -1   2        5.52       10.11      1.11 o 
   5  -1   2       74.49       66.58      2.27 o 
   6  -1   2        3.83        1.68      1.12 o 
   7  -1   2       35.69       33.90      2.11 o 
   8  -1   2        0.40        1.85      1.92 o 
   9  -1   2       16.53       12.21      2.03 o 
  -9   0   2        3.78        1.60      2.28 o 
  -8   0   2        0.02       -0.45      1.94 o 
  -7   0   2        1.17        1.54      1.78 o 
  -6   0   2       52.45       57.41      3.36 o 
  -5   0   2      159.95      152.38      4.88 o 
  -4   0   2       16.35       12.50      1.60 o 
  -3   0   2       34.04       19.63      1.55 o 
  -2   0   2      292.72      274.45      5.05 o 
  -1   0   2      307.68      272.43      4.40 o 
   0   0   2     4625.35     4581.29    116.16 o 
   1   0   2     2614.56     2421.38     43.33 o 
   2   0   2       87.56       85.82      1.05 o 
   3   0   2      223.62      235.11      3.43 o 
   4   0   2      141.17      167.44      3.10 o 
   5   0   2        9.75       13.71      1.05 o 
   6   0   2        7.27        9.73      1.27 o 
   7   0   2       63.79       62.50      2.59 o 
   8   0   2        2.62        3.29      1.52 o 
   9   0   2       13.10       11.44      1.98 o 
  10   0   2       45.47       43.99      3.80 o 
  -9   1   2        1.91        4.88      2.54 o 
  -8   1   2        8.97       12.54      2.70 o 
  -7   1   2       17.20       15.98      2.64 o 
  -6   1   2        0.00        0.27      1.55 o 
  -5   1   2        0.08       -0.32      1.20 o 
  -4   1   2        7.53       11.06      1.67 o 
  -3   1   2      561.19      570.71      6.51 o 
  -2   1   2       27.68       34.55      1.17 o 
  -1   1   2     1116.77     1127.10     10.69 o 
   0   1   2      782.98      791.49      7.61 o 
   1   1   2       61.65       59.67      1.37 o 
   2   1   2       15.69       14.15      0.69 o 
   3   1   2       37.81       42.35      1.00 o 
   4   1   2      516.89      494.73      4.77 o 
   5   1   2        1.48        0.85      0.77 o 
   6   1   2      117.96      123.46      3.14 o 
   7   1   2       51.53       51.37      2.42 o 
   8   1   2        7.93        6.13      4.04 o 
   9   1   2        0.41       -1.92      1.92 o 
  10   1   2       12.52       16.27      3.30 o 
  -8   2   2        8.39        9.27      2.70 o 
  -7   2   2       16.95       12.82      2.65 o 
  -6   2   2      141.08      129.19      5.22 o 
  -5   2   2        4.43        4.74      1.65 o 
  -4   2   2        0.27       -0.18      0.72 o 
  -3   2   2      256.42      234.35      3.62 o 
  -2   2   2        0.53        0.61      0.55 o 
  -1   2   2      135.28      122.04      2.22 o 
   0   2   2      554.65      532.76      5.76 o 
   1   2   2       12.23       15.11      0.91 o 
   2   2   2       69.26       75.55      1.38 o 
   3   2   2       98.75       87.21      1.51 o 
   4   2   2      151.65      167.54      2.40 o 
   5   2   2      159.01      160.26      3.18 o 
   6   2   2       17.62       22.56      2.38 o 
   7   2   2       69.93       71.67      2.66 o 
   8   2   2        8.05        4.38      2.04 o 
   9   2   2      149.36      152.67      5.92 o 
  10   2   2       30.10       35.59      3.83 o 
  -8   3   2        8.77        5.42      2.81 o 
  -7   3   2        1.09        0.16      2.20 o 
  -6   3   2        0.42        4.29      1.99 o 
  -5   3   2        4.18        1.78      1.76 o 
  -4   3   2        9.32        6.27      1.75 o 
  -3   3   2       21.60       20.08      1.30 o 
  -2   3   2      353.56      364.62      4.95 o 
  -1   3   2      126.95      144.49      4.48 o 
   0   3   2      253.35      246.03      3.60 o 
   1   3   2     1376.61     1373.58     19.31 o 
   2   3   2      105.61      102.94      2.80 o 
   3   3   2     1302.26     1372.07     10.78 o 
   4   3   2       12.86       16.28      1.06 o 
   5   3   2       62.21       63.01      2.01 o 
   6   3   2       78.31       82.57      3.44 o 
   7   3   2        7.89        7.73      1.79 o 
   8   3   2      116.31      112.31      4.87 o 
   9   3   2        0.78        0.00      1.92 o 
  10   3   2        5.65        5.45      2.44 o 
  11   3   2        0.01        0.02      2.62 o 
  -7   4   2       27.06       36.00      4.27 o 
  -6   4   2        3.31        2.30      2.28 o 
  -5   4   2       50.74       50.31      3.65 o 
  -4   4   2        0.08        0.21      1.62 o 
  -3   4   2        2.80        2.68      0.83 o 
  -2   4   2       41.30       46.55      1.36 o 
  -1   4   2       48.67       32.56      1.05 o 
   0   4   2      296.10      307.30      6.49 o 
   1   4   2      290.40      299.26      4.32 o 
   2   4   2      364.31      358.86      4.92 o 
   3   4   2       28.73       32.70      1.51 o 
   4   4   2      879.93      921.59     13.73 o 
   5   4   2       62.88       72.61      2.98 o 
   6   4   2       22.37       17.58      2.12 o 
   7   4   2       66.31       67.58      3.64 o 
   8   4   2      273.77      275.96      7.68 o 
   9   4   2      263.73      270.10      8.13 o 
  10   4   2       15.73       12.79      3.02 o 
  11   4   2        8.50        4.40      3.20 o 
  -7   5   2        4.94        4.11      2.73 o 
  -6   5   2        0.84        0.84      2.52 o 
  -5   5   2       34.95       41.74      4.03 o 
  -4   5   2      149.35      155.63      5.97 o 
  -3   5   2       18.19       17.19      2.49 o 
  -2   5   2        6.44        7.06      1.20 o 
  -1   5   2        0.14        0.19      0.65 o 
   0   5   2      214.69      206.10      3.86 o 
   1   5   2      236.85      224.41      3.96 o 
   2   5   2       32.40       36.72      1.04 o 
   3   5   2      301.19      350.54      7.03 o 
   4   5   2       38.32       51.29      2.56 o 
   5   5   2       64.04       63.83      2.99 o 
   6   5   2      238.07      221.58      6.00 o 
   7   5   2       74.17       66.53      3.67 o 
   8   5   2        4.67        5.89      2.30 o 
   9   5   2        7.86        7.16      2.41 o 
  10   5   2        0.79        3.07      2.43 o 
  11   5   2        0.08       -0.15      2.85 o 
  -6   6   2        9.96       13.55      3.32 o 
  -5   6   2        0.01       -0.18      2.43 o 
  -4   6   2        1.36        1.15      2.09 o 
  -3   6   2      138.11      138.67      5.61 o 
  -2   6   2        7.23        7.18      2.01 o 
  -1   6   2       12.38       12.78      2.05 o 
   0   6   2       34.01       33.17      2.56 o 
   1   6   2        0.00        1.21      1.05 o 
   2   6   2        0.01        1.08      0.95 o 
   3   6   2        0.05       -0.71      0.71 o 
   4   6   2       16.43       16.74      2.09 o 
   5   6   2       56.48       63.33      3.20 o 
   6   6   2      169.22      171.33      5.47 o 
   7   6   2        9.57        6.58      1.94 o 
   8   6   2      374.90      379.65      9.41 o 
   9   6   2        0.15        0.03      2.02 o 
  10   6   2        1.40        5.85      2.62 o 
  11   6   2        8.59        7.86      3.22 o 
  -5   7   2        0.08       -1.00      2.85 o 
  -4   7   2        0.99       -2.20      2.20 o 
  -3   7   2        0.03       -0.71      1.81 o 
  -2   7   2       45.75       40.20      3.41 o 
  -1   7   2      110.42      105.21      4.75 o 
   0   7   2      450.46      410.47      9.27 o 
   1   7   2       65.93       78.33      3.69 o 
   2   7   2      363.36      373.13      8.30 o 
   3   7   2       60.92       55.94      3.09 o 
   4   7   2        7.92        7.70      1.73 o 
   5   7   2       14.88       13.49      2.12 o 
   6   7   2        6.71        5.32      1.81 o 
   7   7   2      147.34      131.58      5.22 o 
   8   7   2        0.00       -1.68      1.68 o 
   9   7   2        7.21        8.62      2.54 o 
  10   7   2        2.10        2.43      2.81 o 
  -4   8   2       11.45        4.85      2.80 o 
  -3   8   2        6.30        9.06      2.94 o 
  -2   8   2        0.87        1.39      2.17 o 
  -1   8   2       29.65       28.12      3.43 o 
   0   8   2      187.08      171.69      6.10 o 
   1   8   2        6.42        6.50      1.96 o 
   2   8   2       78.91       72.25      3.78 o 
   3   8   2       51.60       46.43      3.15 o 
   4   8   2      454.36      447.31      9.90 o 
   5   8   2       11.64       12.05      2.20 o 
   6   8   2       69.25       68.97      3.98 o 
   7   8   2       91.41       92.53      4.53 o 
   8   8   2       74.56       80.45      4.46 o 
   9   8   2        0.20       -0.45      2.10 o 
  10   8   2        0.52        0.03      2.49 o 
  -3   9   2       11.03       10.58      3.02 o 
  -2   9   2       11.08       15.67      3.43 o 
  -1   9   2       34.21       36.79      3.88 o 
   0   9   2        9.90       11.27      2.73 o 
   1   9   2        3.50        2.80      1.94 o 
   2   9   2        0.96        2.75      2.13 o 
   3   9   2      103.75      100.42      4.72 o 
   4   9   2       34.91       33.96      3.51 o 
   5   9   2      173.75      154.64      5.89 o 
   6   9   2       57.38       52.41      3.70 o 
   7   9   2        0.89       -0.16      1.96 o 
   8   9   2        1.26       -0.45      1.92 o 
   9   9   2        0.35        0.87      2.18 o 
  10   9   2        2.28        1.31      2.72 o 
  -2  10   2        0.65        0.49      3.02 o 
  -1  10   2        2.88        2.49      2.72 o 
   0  10   2        8.67        7.08      2.80 o 
   1  10   2       10.67       10.41      2.62 o 
   2  10   2        2.20        1.34      1.96 o 
   3  10   2       23.73       25.78      3.25 o 
   4  10   2       40.87       43.79      3.80 o 
   5  10   2        5.75        6.10      2.25 o 
   6  10   2        5.22        3.38      2.22 o 
   7  10   2        4.35        7.21      2.54 o 
   8  10   2        0.03       -0.06      2.23 o 
   9  10   2        0.13        1.50      2.68 o 
   0  11   2        1.47        4.22      3.06 o 
   1  11   2        1.97       -2.43      2.43 o 
   2  11   2       11.73       14.70      3.02 o 
   3  11   2        0.76        0.16      2.51 o 
   4  11   2        1.53        0.95      2.26 o 
   5  11   2        0.04       -1.15      2.28 o 
   6  11   2       12.44       14.68      3.02 o 
   7  11   2        5.94        6.44      2.80 o 
   8  11   2        0.78        1.75      2.65 o 
   2  12   2        4.11        1.84      2.88 o 
   3  12   2        4.03        3.53      2.75 o 
   4  12   2        0.07       -0.44      2.67 o 
   5  12   2        5.83        8.17      3.07 o 
   6  12   2        2.57        3.04      2.75 o 
  -6 -11   3        0.66       -0.91      2.39 o 
  -5 -11   3        0.12       -2.41      2.41 o 
  -4 -11   3        0.40       -1.10      2.25 o 
  -3 -11   3        4.05        3.40      2.52 o 
  -2 -11   3        1.91        2.94      2.44 o 
  -1 -11   3        2.28        1.70      2.65 o 
   0 -11   3        3.01        4.95      2.99 o 
  -7 -10   3       57.09       62.75      5.00 o 
  -6 -10   3        2.03        0.86      1.69 o 
  -5 -10   3       36.76       40.25      3.61 o 
  -4 -10   3        2.52        1.99      2.02 o 
  -3 -10   3       10.44       13.39      2.51 o 
  -2 -10   3        0.62        0.52      1.94 o 
  -1 -10   3        7.71       10.79      2.65 o 
   0 -10   3        0.41        1.21      2.34 o 
   1 -10   3        4.25        4.64      2.78 o 
   2 -10   3        0.01       -1.84      2.85 o 
  -8  -9   3        0.00       -1.69      1.69 o 
  -7  -9   3       18.10       18.76      2.24 o 
  -6  -9   3       40.53       40.89      2.51 o 
  -5  -9   3       15.04       17.09      2.01 o 
  -4  -9   3       40.72       39.44      2.89 o 
  -3  -9   3       22.00       24.88      2.13 o 
  -2  -9   3       85.61       87.39      3.75 o 
  -1  -9   3       16.69       19.62      2.60 o 
   0  -9   3        0.57       -1.79      1.79 o 
   1  -9   3       25.09       27.52      3.46 o 
   2  -9   3        1.04       -1.70      2.22 o 
   3  -9   3        3.50        6.92      3.01 o 
  -9  -8   3        7.05        5.26      2.93 o 
  -8  -8   3        0.05       -0.61      2.23 o 
  -7  -8   3        0.11        1.08      1.52 o 
  -6  -8   3        4.39        3.64      1.43 o 
  -5  -8   3       68.00       66.57      2.70 o 
  -4  -8   3       14.25       15.50      2.47 o 
  -3  -8   3        1.26       -0.81      1.46 o 
  -2  -8   3       66.87       71.02      4.24 o 
  -1  -8   3       37.62       36.04      2.07 o 
   0  -8   3       60.59       62.60      2.63 o 
   1  -8   3        3.49        0.68      3.18 o 
   2  -8   3        2.56        3.95      2.07 o 
   3  -8   3        0.33       -0.47      1.99 o 
   4  -8   3        0.20        2.67      2.39 o 
  -9  -7   3       10.55       11.09      2.85 o 
  -8  -7   3        0.43       -0.23      2.36 o 
  -7  -7   3        1.29        0.15      1.76 o 
  -6  -7   3        3.31        4.28      1.41 o 
  -5  -7   3        4.36        3.50      1.23 o 
  -4  -7   3        3.72        2.65      1.36 o 
  -3  -7   3        5.73        3.04      1.07 o 
  -2  -7   3        6.94        6.04      1.15 o 
  -1  -7   3        0.22        1.04      1.62 o 
   0  -7   3       21.88       24.58      1.82 o 
   1  -7   3      240.43      227.41      4.65 o 
   2  -7   3       48.52       44.19      4.66 o 
   3  -7   3        5.59        3.66      1.59 o 
   4  -7   3       15.96       14.12      2.08 o 
   5  -7   3        0.33        4.24      2.65 o 
  -9  -6   3       35.19       35.19      4.06 o 
  -8  -6   3       12.80       15.78      3.01 o 
  -7  -6   3       73.06       65.80      3.90 o 
  -6  -6   3       54.65       44.07      3.10 o 
  -5  -6   3        4.85        6.27      1.33 o 
  -4  -6   3       74.58       86.26      3.20 o 
  -3  -6   3        5.83        6.63      1.20 o 
  -2  -6   3       44.71       38.02      2.14 o 
  -1  -6   3        8.56        9.49      1.10 o 
   0  -6   3       24.57       22.81      1.53 o 
   1  -6   3       25.67       24.06      1.90 o 
   2  -6   3      206.07      197.03      4.23 o 
   3  -6   3       93.58       85.52      2.98 o 
   4  -6   3       23.15       26.19      4.39 o 
   5  -6   3       45.54       45.53      2.67 o 
   6  -6   3       12.64       15.00      5.22 o 
  -9  -5   3        0.19        0.47      2.39 o 
  -8  -5   3       14.13       15.39      2.98 o 
  -7  -5   3        8.62        4.75      2.02 o 
  -6  -5   3       87.28       84.15      4.03 o 
  -5  -5   3        9.59       12.58      2.05 o 
  -4  -5   3        2.49        2.73      0.97 o 
  -3  -5   3       26.59       25.27      1.66 o 
  -2  -5   3      100.69      107.74      2.58 o 
  -1  -5   3       98.18      114.19      2.56 o 
   0  -5   3        2.67        4.33      0.89 o 
   1  -5   3       14.16       13.89      1.27 o 
   2  -5   3       10.26        8.56      1.24 o 
   3  -5   3      108.33      101.49      2.98 o 
   4  -5   3       68.00       62.99      2.62 o 
   5  -5   3       47.86       44.51      2.46 o 
   6  -5   3        0.86        0.93      2.09 o 
   7  -5   3       13.86       23.63      3.79 o 
 -10  -4   3       26.19       21.38      3.72 o 
  -9  -4   3        7.85        7.50      2.78 o 
  -8  -4   3        1.65       -0.55      1.91 o 
  -7  -4   3        1.57       -1.54      1.54 o 
  -6  -4   3       45.21       45.97      3.07 o 
  -5  -4   3       54.53       58.67      3.15 o 
  -4  -4   3        0.52       -1.02      1.07 o 
  -3  -4   3       54.97       54.03      1.85 o 
  -2  -4   3       94.69       91.34      2.20 o 
  -1  -4   3       75.49       86.80      2.02 o 
   0  -4   3      194.22      201.30      3.28 o 
   1  -4   3        4.07        1.42      0.74 o 
   2  -4   3       26.93       20.91      1.41 o 
   3  -4   3        2.05        2.06      1.34 o 
   4  -4   3       16.66       20.35      1.69 o 
   5  -4   3       27.31       24.18      5.10 o 
   6  -4   3       13.70       15.27      2.30 o 
   7  -4   3        0.65        0.05      1.56 o 
   8  -4   3       22.02       31.54      4.35 o 
  -9  -3   3       14.96       22.32      3.35 o 
  -8  -3   3        9.03        7.89      2.57 o 
  -7  -3   3       63.48       63.08      3.82 o 
  -6  -3   3        4.06        0.27      1.36 o 
  -5  -3   3       51.78       58.47      3.02 o 
  -4  -3   3       11.00        9.93      1.50 o 
  -3  -3   3        5.60        7.71      1.25 o 
  -2  -3   3      430.21      477.64      7.70 o 
  -1  -3   3      243.06      232.77      3.33 o 
   0  -3   3       10.24       13.55      1.08 o 
   1  -3   3      331.02      364.07      4.66 o 
   2  -3   3       38.80       39.99      1.63 o 
   3  -3   3       23.13       27.80      1.88 o 
   4  -3   3      116.31      121.89      3.07 o 
   5  -3   3       76.02       69.22      2.61 o 
   6  -3   3       20.44       20.35      2.02 o 
   7  -3   3       17.79       17.24      2.14 o 
   8  -3   3        0.50        0.52      2.05 o 
  -9  -2   3        0.34       -2.07      2.07 o 
  -8  -2   3        0.04       -0.40      1.89 o 
  -7  -2   3        1.28        0.97      1.84 o 
  -6  -2   3      191.28      192.82      6.05 o 
  -5  -2   3        0.03        0.44      1.25 o 
  -4  -2   3        5.92        7.08      1.49 o 
  -3  -2   3       12.90        8.64      1.29 o 
  -2  -2   3      623.46      643.76      7.00 o 
  -1  -2   3      162.42      179.36      5.24 o 
   0  -2   3       12.78       12.88      1.66 o 
   1  -2   3     1803.38     1775.32     25.49 o 
   2  -2   3       37.63       42.62      1.38 o 
   3  -2   3        0.46        4.44      0.78 o 
   4  -2   3       14.74       18.31      1.44 o 
   5  -2   3        0.03        1.59      0.98 o 
   6  -2   3       36.27       40.98      2.13 o 
   7  -2   3        0.11        0.19      1.19 o 
   8  -2   3        9.60        6.51      1.80 o 
   9  -2   3        0.63        1.60      1.84 o 
  -9  -1   3        7.58        7.23      2.73 o 
  -8  -1   3        0.19       -1.89      1.89 o 
  -7  -1   3       21.16       26.10      3.10 o 
  -6  -1   3        0.43        1.28      1.49 o 
  -5  -1   3       31.15       28.19      2.38 o 
  -4  -1   3        2.18        1.12      1.08 o 
  -3  -1   3     1114.90     1095.54     15.61 o 
  -2  -1   3      998.48     1049.92     14.33 o 
  -1  -1   3      292.06      284.49      3.51 o 
   0  -1   3      139.56      136.50      3.99 o 
   1  -1   3        3.16        2.73      0.36 o 
   2  -1   3      386.10      355.25      4.24 o 
   3  -1   3      203.05      195.94      4.01 o 
   4  -1   3      291.26      313.74      3.47 o 
   5  -1   3       39.22       32.59      3.41 o 
   6  -1   3      142.12      147.05      4.41 o 
   7  -1   3        3.08        2.01      1.00 o 
   8  -1   3       93.91       91.12      3.34 o 
   9  -1   3        0.06        0.62      1.69 o 
  -9   0   3        3.35        2.28      2.41 o 
  -8   0   3        7.76        7.50      2.49 o 
  -7   0   3        1.42        0.27      1.92 o 
  -6   0   3        1.05        1.78      1.60 o 
  -5   0   3        7.66       10.48      1.83 o 
  -4   0   3       41.20       47.27      2.56 o 
  -3   0   3       43.21       60.35      2.54 o 
  -2   0   3     1499.50     1579.43     20.54 o 
  -1   0   3     8965.86     9158.08    223.49 o 
   0   0   3      178.86      178.37      2.24 o 
   1   0   3     1061.90      944.49     13.18 o 
   2   0   3       21.15       28.06      0.87 o 
   3   0   3      224.77      220.91      7.13 o 
   4   0   3       97.18       89.27      1.93 o 
   5   0   3        7.82        8.19      1.09 o 
   6   0   3       27.51       27.31      1.82 o 
   7   0   3        2.38        2.79      1.22 o 
   8   0   3       10.85       13.99      2.56 o 
   9   0   3        5.33        5.49      2.11 o 
  10   0   3       15.01       14.78      2.31 o 
  -8   1   3       27.52       30.77      2.74 o 
  -7   1   3       11.34       11.63      2.65 o 
  -6   1   3       22.63       22.07      2.75 o 
  -5   1   3       19.79       16.22      2.39 o 
  -4   1   3       86.78       71.81      2.11 o 
  -3   1   3        1.93        2.59      1.10 o 
  -2   1   3       26.29       26.34      1.68 o 
  -1   1   3       10.65        4.48      0.86 o 
   0   1   3      990.13     1021.91      7.96 o 
   1   1   3     1974.28     1923.28     16.32 o 
   2   1   3       22.56       21.22      0.84 o 
   3   1   3      451.14      479.68      4.48 o 
   4   1   3       44.18       38.69      1.17 o 
   5   1   3      280.81      304.21      3.64 o 
   6   1   3        3.21        2.07      1.09 o 
   7   1   3        0.11       -0.90      1.08 o 
   8   1   3        9.61        9.76      2.55 o 
   9   1   3        0.29       -1.56      1.56 o 
  10   1   3       21.58       21.94      3.12 o 
  -8   2   3       16.97       26.76      3.85 o 
  -7   2   3       17.37       14.31      2.93 o 
  -6   2   3       55.27       51.07      3.57 o 
  -5   2   3       33.05       29.08      2.67 o 
  -4   2   3        0.59        0.16      1.03 o 
  -3   2   3        5.52        2.96      1.04 o 
  -2   2   3       60.64       53.55      1.68 o 
  -1   2   3        0.21        0.74      0.54 o 
   0   2   3      328.96      326.13      3.18 o 
   1   2   3      407.56      407.41      4.75 o 
   2   2   3      302.96      309.03      5.02 o 
   3   2   3      794.99      809.72      6.85 o 
   4   2   3      945.56      942.38      8.03 o 
   5   2   3       91.07       71.03      1.71 o 
   6   2   3       55.04       52.84      2.26 o 
   7   2   3       11.39       12.67      1.53 o 
   8   2   3        6.69        3.85      1.46 o 
   9   2   3        9.72       10.32      1.73 o 
  10   2   3        1.40        0.23      2.22 o 
  -8   3   3        4.06        5.81      2.98 o 
  -7   3   3       16.72       16.41      3.15 o 
  -6   3   3       12.13       10.16      2.41 o 
  -5   3   3       84.28       90.23      4.51 o 
  -4   3   3      148.50      155.84      5.50 o 
  -3   3   3      353.34      358.10      5.29 o 
  -2   3   3       12.10       11.09      1.09 o 
  -1   3   3        7.04        4.88      0.83 o 
   0   3   3       17.78       15.96      1.05 o 
   1   3   3       51.36       41.23      2.65 o 
   2   3   3      244.91      260.70      2.82 o 
   3   3   3       65.43       72.43      1.45 o 
   4   3   3     1348.75     1428.62     11.51 o 
   5   3   3      137.16      151.13      2.52 o 
   6   3   3      187.30      178.77      3.70 o 
   7   3   3       24.24       24.65      2.44 o 
   8   3   3      256.28      271.93      5.46 o 
   9   3   3        1.86        2.28      2.26 o 
  10   3   3       52.09       57.65      4.14 o 
  11   3   3       30.92       31.18      4.20 o 
  -7   4   3        0.25        0.08      2.57 o 
  -6   4   3        9.31       12.52      2.96 o 
  -5   4   3        1.03        1.26      1.96 o 
  -4   4   3       65.03       65.09      3.83 o 
  -3   4   3        0.65        1.35      0.97 o 
  -2   4   3      470.65      506.27     18.56 o 
  -1   4   3        0.48        0.21      0.72 o 
   0   4   3       37.07       38.20      2.78 o 
   1   4   3        7.60        5.28      0.82 o 
   2   4   3      844.59      924.37     13.41 o 
   3   4   3      162.48      161.73      6.97 o 
   4   4   3        1.03        2.37      1.24 o 
   5   4   3        9.89        8.67      0.90 o 
   6   4   3        8.79       10.93      1.78 o 
   7   4   3       52.48       58.80      3.38 o 
   8   4   3        5.81        3.43      1.91 o 
   9   4   3      109.09      116.50      5.26 o 
  10   4   3        6.24        5.97      2.51 o 
  11   4   3        3.37        7.94      2.96 o 
  -6   5   3        3.41        0.71      2.41 o 
  -5   5   3        0.03        2.73      2.20 o 
  -4   5   3        2.32        1.15      1.89 o 
  -3   5   3        0.17       -1.57      1.57 o 
  -2   5   3        2.59        2.10      1.06 o 
  -1   5   3      285.16      301.45      5.09 o 
   0   5   3       72.22       74.43      2.33 o 
   1   5   3       91.36      104.48      2.68 o 
   2   5   3      256.83      278.95      4.68 o 
   3   5   3      106.19      128.88      3.90 o 
   4   5   3        7.36        4.74      1.01 o 
   5   5   3       28.93       25.74      2.07 o 
   6   5   3        7.68        6.18      1.58 o 
   7   5   3      121.66      136.29      4.93 o 
   8   5   3       36.07       35.69      3.19 o 
   9   5   3       11.40       11.45      2.62 o 
  10   5   3        0.79        3.49      2.56 o 
  11   5   3        4.69        3.56      2.91 o 
  -6   6   3       10.77        7.54      3.23 o 
  -5   6   3       16.99       16.51      3.36 o 
  -4   6   3        2.58        2.96      2.36 o 
  -3   6   3       11.24       13.94      2.65 o 
  -2   6   3       18.37       28.66      3.76 o 
  -1   6   3        6.20        8.46      1.43 o 
   0   6   3       25.60       28.70      2.28 o 
   1   6   3       40.27       47.10      2.49 o 
   2   6   3     1096.50     1091.41     21.54 o 
   3   6   3        5.20        6.67      1.14 o 
   4   6   3       19.18       25.05      2.13 o 
   5   6   3       25.51       27.38      2.26 o 
   6   6   3       96.73       88.52      3.88 o 
   7   6   3       71.58       72.06      3.74 o 
   8   6   3        3.14        5.00      1.96 o 
   9   6   3        3.28       -1.88      1.88 o 
  10   6   3        0.92        1.10      2.22 o 
  11   6   3        7.22        9.91      3.33 o 
  -5   7   3        3.82        5.55      2.94 o 
  -4   7   3        1.42        0.47      2.57 o 
  -3   7   3       33.46       33.22      3.78 o 
  -2   7   3      106.42      104.50      5.13 o 
  -1   7   3      151.95      150.29      5.76 o 
   0   7   3       29.18       28.83      2.68 o 
   1   7   3       77.78       80.08      2.90 o 
   2   7   3       38.10       35.93      2.64 o 
   3   7   3      126.03      132.04      4.69 o 
   4   7   3        0.61       -0.21      1.31 o 
   5   7   3       10.01        7.54      1.75 o 
   6   7   3       35.59       35.77      2.81 o 
   7   7   3       50.84       43.50      3.20 o 
   8   7   3        2.27       -0.71      1.79 o 
   9   7   3       22.38       22.01      3.33 o 
  10   7   3       10.15        7.50      3.06 o 
  11   7   3        0.01       -2.86      2.86 o 
  -4   8   3        0.71       -2.59      2.59 o 
  -3   8   3        5.68        7.60      2.85 o 
  -2   8   3       38.09       39.81      4.24 o 
  -1   8   3       29.63       23.09      3.09 o 
   0   8   3        0.85       -0.97      1.63 o 
   1   8   3       53.27       51.60      3.49 o 
   2   8   3        1.63        0.02      1.49 o 
   3   8   3       18.90       15.67      2.51 o 
   4   8   3        1.13       -0.32      1.52 o 
   5   8   3       59.51       56.05      3.46 o 
   6   8   3        5.45        6.24      2.10 o 
   7   8   3       70.26       68.18      4.06 o 
   8   8   3        0.89        1.63      1.96 o 
   9   8   3        0.16        1.02      2.05 o 
  10   8   3        0.17        0.06      2.73 o 
  -3   9   3        0.40       -2.70      2.70 o 
  -2   9   3        3.86        7.16      2.78 o 
  -1   9   3       33.15       41.20      4.32 o 
   0   9   3        0.49        1.83      2.02 o 
   1   9   3        0.63        2.62      1.96 o 
   2   9   3        5.49        2.07      1.84 o 
   3   9   3       80.93       73.77      4.12 o 
   4   9   3        0.16        1.12      1.79 o 
   5   9   3        3.23        3.12      1.92 o 
   6   9   3       14.21       16.75      2.65 o 
   7   9   3        0.56        2.56      2.07 o 
   8   9   3        2.75       -0.40      2.18 o 
   9   9   3        2.86        1.88      2.62 o 
  10   9   3        0.43       -0.79      2.77 o 
  -1  10   3        0.81        0.94      2.65 o 
   0  10   3        0.39       -0.65      2.36 o 
   1  10   3        9.23       11.95      2.78 o 
   2  10   3        0.67       -0.05      2.13 o 
   3  10   3        3.04        2.86      2.12 o 
   4  10   3       14.75       11.97      2.64 o 
   5  10   3        1.91        3.95      2.31 o 
   6  10   3        2.82        0.68      2.12 o 
   7  10   3        3.40        5.16      2.43 o 
   8  10   3        2.87        7.02      2.73 o 
   9  10   3        0.18        1.31      2.75 o 
   0  11   3        0.54        5.42      2.86 o 
   1  11   3        0.65        5.13      2.94 o 
   2  11   3        0.79        0.95      2.57 o 
   3  11   3        1.27        0.10      2.36 o 
   4  11   3       16.61       14.62      3.17 o 
   5  11   3        0.16        0.63      2.36 o 
   6  11   3        2.29        1.86      2.43 o 
   7  11   3       31.10       37.24      4.48 o 
   8  11   3        0.41       -2.18      2.43 o 
   3  12   3        0.00       -1.57      2.85 o 
   4  12   3        1.81        3.83      3.15 o 
   5  12   3        0.74        0.68      2.70 o 
   6  12   3        5.41        5.53      2.88 o 
  -5 -11   4        0.08       -2.59      2.59 o 
  -4 -11   4        0.49       -0.99      2.51 o 
  -3 -11   4        8.54       11.26      2.98 o 
  -7 -10   4        0.29        2.47      2.22 o 
  -6 -10   4        0.69        0.63      1.80 o 
  -5 -10   4        5.54        5.31      1.65 o 
  -4 -10   4       10.36        6.54      1.95 o 
  -3 -10   4        3.40        6.28      2.37 o 
  -2 -10   4       13.66       16.48      2.93 o 
  -1 -10   4        2.16        4.33      2.36 o 
  -8  -9   4        0.69        0.56      2.64 o 
  -7  -9   4        3.45        1.91      1.80 o 
  -6  -9   4       24.41       27.98      4.53 o 
  -5  -9   4        0.04       -0.24      1.48 o 
  -4  -9   4       22.22       25.59      3.05 o 
  -3  -9   4       12.93       11.41      1.77 o 
  -2  -9   4       47.53       43.64      2.38 o 
  -1  -9   4       27.54       28.13      2.32 o 
   0  -9   4        8.65       10.73      2.77 o 
   1  -9   4        1.01        3.35      2.25 o 
  -8  -8   4        0.04       -1.11      2.56 o 
  -7  -8   4        0.00       -1.08      1.60 o 
  -6  -8   4        2.98        2.32      1.45 o 
  -5  -8   4      112.83      113.79      4.37 o 
  -4  -8   4        0.01       -0.52      1.18 o 
  -3  -8   4        2.09        2.11      2.38 o 
  -2  -8   4       46.65       50.41      2.36 o 
  -1  -8   4       19.96       26.35      1.98 o 
   0  -8   4        5.45        4.61      1.47 o 
   1  -8   4        0.00       -2.53      2.53 o 
   2  -8   4       35.13       34.37      2.63 o 
   3  -8   4       18.22       24.86      2.51 o 
  -9  -7   4        0.01        0.92      2.78 o 
  -8  -7   4        1.42       -0.37      2.17 o 
  -7  -7   4       16.07       19.19      2.19 o 
  -6  -7   4        8.37        4.71      1.54 o 
  -5  -7   4       36.09       32.31      1.99 o 
  -4  -7   4        8.24        8.60      1.62 o 
  -3  -7   4       25.17       22.76      1.73 o 
  -2  -7   4      164.91      165.98      3.73 o 
  -1  -7   4        1.37        0.49      2.05 o 
   0  -7   4        3.36        2.60      1.16 o 
   1  -7   4        0.00       -0.79      1.99 o 
   2  -7   4        5.98        4.65      1.51 o 
   3  -7   4        3.22        1.97      1.45 o 
   4  -7   4        3.61        3.44      1.76 o 
   5  -7   4        2.54       -1.68      2.86 o 
  -9  -6   4        2.27       -0.74      2.93 o 
  -8  -6   4        0.02       -1.39      2.12 o 
  -7  -6   4        6.36        4.14      2.13 o 
  -6  -6   4       11.36        6.83      2.51 o 
  -5  -6   4       62.09       59.52      5.13 o 
  -4  -6   4        1.79        2.36      1.22 o 
  -3  -6   4       62.55       64.93      3.40 o 
  -2  -6   4        5.95        4.40      1.03 o 
  -1  -6   4       94.09      105.85      2.76 o 
   0  -6   4        0.15        0.60      1.30 o 
   1  -6   4       31.05       29.15      1.76 o 
   2  -6   4       12.34       13.67      1.59 o 
   3  -6   4       59.50       56.99      2.58 o 
   4  -6   4        8.16        5.96      2.47 o 
   5  -6   4        8.00       11.00      1.98 o 
   6  -6   4        1.88        6.14      3.32 o 
  -9  -5   4        6.51        7.94      2.96 o 
  -8  -5   4       14.49       11.66      2.77 o 
  -7  -5   4       41.35       39.26      3.36 o 
  -6  -5   4        9.24        5.74      1.91 o 
  -5  -5   4       27.50       26.30      1.75 o 
  -4  -5   4        4.49        9.07      2.41 o 
  -3  -5   4       39.77       46.07      2.62 o 
  -2  -5   4        3.75        3.94      2.12 o 
  -1  -5   4        1.60        5.08      1.31 o 
   0  -5   4       97.20       90.43      2.37 o 
   1  -5   4      124.14      118.38      2.85 o 
   2  -5   4       74.57       76.38      2.46 o 
   3  -5   4      221.90      212.67      4.41 o 
   4  -5   4       13.41       14.36      1.67 o 
   5  -5   4       28.72       35.37      2.48 o 
   6  -5   4        4.14        1.83      1.68 o 
   7  -5   4        0.30       -1.38      1.77 o 
  -9  -4   4        5.28        5.35      2.89 o 
  -8  -4   4        0.72       -1.05      2.10 o 
  -7  -4   4       19.93       15.36      2.77 o 
  -6  -4   4       24.14       20.28      2.56 o 
  -5  -4   4       40.57       33.75      2.59 o 
  -4  -4   4       71.09       73.15      2.37 o 
  -3  -4   4       33.69       31.60      1.56 o 
  -2  -4   4       14.35        9.75      1.03 o 
  -1  -4   4        2.10        0.85      0.61 o 
   0  -4   4        3.72        4.59      0.77 o 
   1  -4   4        0.12        0.84      0.71 o 
   2  -4   4       56.65       64.65      2.11 o 
   3  -4   4       52.75       56.54      2.18 o 
   4  -4   4      156.92      147.37      3.65 o 
   5  -4   4       11.70        9.44      1.57 o 
   6  -4   4       11.14       12.01      1.94 o 
   7  -4   4        1.29        0.66      1.58 o 
   8  -4   4        0.90       -0.78      2.49 o 
  -9  -3   4        0.56       -2.41      2.41 o 
  -8  -3   4       11.23       12.45      2.67 o 
  -7  -3   4        2.11       -1.13      1.71 o 
  -6  -3   4       16.04       16.28      2.46 o 
  -5  -3   4        4.69        7.57      1.71 o 
  -4  -3   4      394.24      409.74      8.10 o 
  -3  -3   4       63.90       71.15      2.09 o 
  -2  -3   4       13.41       18.17      1.13 o 
  -1  -3   4        8.35        5.98      0.71 o 
   0  -3   4       30.40       35.16      1.23 o 
   1  -3   4      109.47      106.26      2.19 o 
   2  -3   4        9.89       14.18      1.08 o 
   3  -3   4       54.17       47.89      1.86 o 
   4  -3   4        3.82        1.48      1.05 o 
   5  -3   4      163.86      158.90      3.80 o 
   6  -3   4        0.75        0.58      1.15 o 
   7  -3   4       33.56       26.06      4.82 o 
   8  -3   4        0.13        1.12      1.74 o 
  -9  -2   4        1.30        1.86      2.57 o 
  -8  -2   4        3.02       -0.16      2.05 o 
  -7  -2   4       30.03       32.25      3.02 o 
  -6  -2   4        1.86        1.33      1.62 o 
  -5  -2   4       12.59       17.97      2.20 o 
  -4  -2   4       84.69       79.27      3.28 o 
  -3  -2   4        2.93       -0.16      0.99 o 
  -2  -2   4      386.79      353.70      4.70 o 
  -1  -2   4      352.53      363.09      4.46 o 
   0  -2   4        1.50        1.94      0.42 o 
   1  -2   4      172.38      185.06      2.63 o 
   2  -2   4       11.64       11.15      0.86 o 
   3  -2   4       19.76       25.26      1.28 o 
   4  -2   4       49.42       38.70      1.70 o 
   5  -2   4      133.52      125.36      3.21 o 
   6  -2   4       24.84       23.76      1.95 o 
   7  -2   4       73.77       68.40      2.91 o 
   8  -2   4       76.41       71.10      3.07 o 
   9  -2   4        0.14       -1.82      1.82 o 
  -9  -1   4        1.61        1.79      2.73 o 
  -8  -1   4        0.17        3.90      2.26 o 
  -7  -1   4        3.65        5.11      2.10 o 
  -6  -1   4        0.02        1.10      1.58 o 
  -5  -1   4       34.08       35.54      2.91 o 
  -4  -1   4        0.05        0.15      1.07 o 
  -3  -1   4        9.38        5.66      1.33 o 
  -2  -1   4        0.01       18.26      1.79 o 
  -1  -1   4      253.99      268.75      3.54 o 
   0  -1   4     1605.50     1574.42     14.49 o 
   1  -1   4      232.88      252.20      5.43 o 
   2  -1   4      515.65      502.90      5.50 o 
   3  -1   4       45.75       45.26      1.83 o 
   4  -1   4       54.38       67.77      1.56 o 
   5  -1   4       32.04       28.52      2.05 o 
   6  -1   4       51.41       43.85      1.69 o 
   7  -1   4        0.55        0.51      1.26 o 
   8  -1   4       13.59       14.63      1.86 o 
   9  -1   4       15.56       17.30      2.21 o 
  -8   0   4        0.40        2.01      2.65 o 
  -7   0   4        9.53       12.45      2.57 o 
  -6   0   4        3.70        4.22      2.33 o 
  -5   0   4        7.69        7.18      1.83 o 
  -4   0   4      174.47      181.99      5.14 o 
  -3   0   4      137.96      121.78      3.80 o 
  -2   0   4      253.98      245.59      5.06 o 
  -1   0   4      168.33      186.77      2.80 o 
   0   0   4      324.12      311.38      3.59 o 
   1   0   4        0.08       -0.19      0.73 o 
   2   0   4       17.06       12.41      0.61 o 
   3   0   4      630.52      632.25      5.66 o 
   4   0   4       10.01        7.81      0.78 o 
   5   0   4        1.26        0.70      0.66 o 
   6   0   4        0.14       -0.06      1.00 o 
   7   0   4      203.15      195.10      4.40 o 
   8   0   4        0.05        0.52      1.44 o 
   9   0   4        6.46       11.30      1.95 o 
  10   0   4        0.36       -1.85      1.85 o 
  -8   1   4       12.45       12.39      2.99 o 
  -7   1   4       11.64       11.04      2.65 o 
  -6   1   4        6.11        3.14      2.15 o 
  -5   1   4        0.82        0.60      1.60 o 
  -4   1   4       12.83       14.40      1.48 o 
  -3   1   4       55.63       62.82      2.94 o 
  -2   1   4      170.43      162.65      4.24 o 
  -1   1   4      315.63      373.32      5.64 o 
   0   1   4        1.13        0.08      0.36 o 
   1   1   4        4.28        5.72      0.47 o 
   2   1   4      356.43      374.13      3.61 o 
   3   1   4       77.58       87.56      1.55 o 
   4   1   4      459.16      504.96      5.05 o 
   5   1   4      195.37      191.50      2.82 o 
   6   1   4      298.69      295.24      6.91 o 
   7   1   4        7.00        6.31      1.34 o 
   8   1   4       36.11       38.15      2.33 o 
   9   1   4        2.05        1.37      3.07 o 
  10   1   4        3.85        2.31      1.87 o 
  -8   2   4       39.83       44.23      4.69 o 
  -7   2   4        4.47        3.93      2.46 o 
  -6   2   4        3.72        3.67      2.18 o 
  -5   2   4        2.02        0.40      1.60 o 
  -4   2   4        8.65        8.05      1.71 o 
  -3   2   4        1.38        2.09      1.50 o 
  -2   2   4        1.30        1.68      1.22 o 
  -1   2   4        0.98        3.71      0.90 o 
   0   2   4       63.84       64.57      1.29 o 
   1   2   4      611.45      609.11      6.68 o 
   2   2   4      246.73      282.17      4.54 o 
   3   2   4      322.04      325.28      3.50 o 
   4   2   4      154.60      163.71      2.44 o 
   5   2   4       19.03       16.19      1.04 o 
   6   2   4      218.37      206.52      4.51 o 
   7   2   4      177.84      186.11      4.14 o 
   8   2   4        0.61        1.50      1.32 o 
   9   2   4       11.25       15.23      2.07 o 
  10   2   4        3.06        4.68      1.89 o 
  -7   3   4       39.06       47.22      4.32 o 
  -6   3   4        2.90        2.18      2.17 o 
  -5   3   4        3.09        2.67      1.91 o 
  -4   3   4       13.13       12.89      2.47 o 
  -3   3   4       22.70       24.53      1.58 o 
  -2   3   4      206.41      226.85      4.07 o 
  -1   3   4      125.06      125.38      2.83 o 
   0   3   4       92.30       93.71      1.74 o 
   1   3   4       58.96       58.25      1.73 o 
   2   3   4       43.55       48.72      1.44 o 
   3   3   4      422.14      433.66      4.40 o 
   4   3   4      160.85      198.85      2.86 o 
   5   3   4      169.63      199.83      2.98 o 
   6   3   4       12.92        9.71      1.06 o 
   7   3   4       29.45       32.34      1.98 o 
   8   3   4       37.85       38.63      2.27 o 
   9   3   4        1.75        0.33      1.44 o 
  10   3   4        0.53        1.46      2.34 o 
  11   3   4       12.77        6.45      3.15 o 
  -7   4   4        4.26        5.29      3.23 o 
  -6   4   4       57.49       59.87      4.38 o 
  -5   4   4       21.84       23.03      3.19 o 
  -4   4   4        0.13       -0.11      1.79 o 
  -3   4   4        5.42        5.41      1.26 o 
  -2   4   4       23.71       28.09      2.43 o 
  -1   4   4       11.04        8.47      1.54 o 
   0   4   4      102.71      100.65      2.57 o 
   1   4   4      188.25      215.52      3.76 o 
   2   4   4       19.95       19.92      1.30 o 
   3   4   4      561.13      628.57      5.88 o 
   4   4   4       46.86       54.76      1.79 o 
   5   4   4       90.71       92.23      3.21 o 
   6   4   4       73.77       69.99      1.97 o 
   7   4   4      105.73      114.18      3.21 o 
   8   4   4        0.07        1.10      1.54 o 
   9   4   4        0.70        2.75      2.09 o 
  10   4   4        1.27        1.41      2.60 o 
  11   4   4        0.02       -2.20      2.94 o 
  -6   5   4        6.07        4.61      2.77 o 
  -5   5   4       28.97       26.26      3.93 o 
  -4   5   4       64.76       62.13      4.16 o 
  -3   5   4        2.17        1.16      1.79 o 
  -2   5   4        4.25        4.39      1.21 o 
  -1   5   4       49.04       50.30      2.18 o 
   0   5   4       10.87       13.76      1.49 o 
   1   5   4        0.75        0.58      0.91 o 
   2   5   4        4.96        6.05      0.99 o 
   3   5   4        7.83        8.02      1.04 o 
   4   5   4       46.83       46.85      4.72 o 
   5   5   4        1.97        1.10      0.99 o 
   6   5   4      162.99      174.62      3.90 o 
   7   5   4      120.69      112.60      4.48 o 
   8   5   4       70.36       67.13      3.72 o 
   9   5   4        0.78        2.88      2.25 o 
  10   5   4        9.98       12.52      2.89 o 
  11   5   4        3.28        0.31      3.09 o 
  -5   6   4        1.99       -2.46      2.46 o 
  -4   6   4        0.67        0.40      2.47 o 
  -3   6   4       13.39       14.08      2.78 o 
  -2   6   4       38.62       38.91      2.33 o 
  -1   6   4      113.24      115.72      3.39 o 
   0   6   4       91.08       90.07      2.96 o 
   1   6   4        0.50       -0.09      0.92 o 
   2   6   4      123.20      124.55      6.70 o 
   3   6   4       22.08       24.98      1.70 o 
   4   6   4        5.54        5.82      1.65 o 
   5   6   4        4.87        4.98      1.22 o 
   6   6   4       50.37       43.11      2.96 o 
   7   6   4        1.09        3.53      1.73 o 
   8   6   4        0.01       -0.23      1.63 o 
   9   6   4        7.94        9.59      2.59 o 
  10   6   4        0.51       -1.34      2.33 o 
  11   6   4       12.33       13.78      3.33 o 
  -4   7   4       14.77       17.00      3.53 o 
  -3   7   4       11.10        8.05      2.73 o 
  -2   7   4       12.52       14.47      3.17 o 
  -1   7   4      130.97      124.69      3.78 o 
   0   7   4        7.40        7.55      1.57 o 
   1   7   4      146.66      134.69      3.74 o 
   2   7   4        0.77        1.08      1.24 o 
   3   7   4      163.46      164.67      4.03 o 
   4   7   4       63.54       65.96      2.65 o 
   5   7   4       14.05       10.92      2.01 o 
   6   7   4        1.34       -0.97      1.42 o 
   7   7   4      103.20      105.52      4.64 o 
   8   7   4        6.93        6.74      2.25 o 
   9   7   4        0.87       -1.99      1.99 o 
  10   7   4        0.45       -1.92      2.49 o 
  -3   8   4        2.55        3.07      2.98 o 
  -2   8   4        0.24        4.09      2.57 o 
  -1   8   4        0.35        0.52      1.97 o 
   0   8   4       29.79       28.52      2.43 o 
   1   8   4        0.32       -0.37      1.30 o 
   2   8   4       99.93      102.10      3.49 o 
   3   8   4       21.98       19.83      2.57 o 
   4   8   4      241.36      207.51      6.44 o 
   5   8   4       23.89       27.78      2.91 o 
   6   8   4        2.25       -1.55      1.63 o 
   7   8   4       13.79       12.34      2.43 o 
   8   8   4        1.36        1.84      1.88 o 
   9   8   4        0.08        0.16      2.04 o 
  10   8   4        6.58       13.00      3.20 o 
  -2   9   4        0.61        4.84      2.88 o 
  -1   9   4        2.52        3.75      2.59 o 
   0   9   4       14.41       27.64      3.48 o 
   1   9   4        4.31        5.08      2.23 o 
   2   9   4        2.91        4.48      2.01 o 
   3   9   4        2.40        5.17      2.05 o 
   4   9   4       23.47       30.64      3.49 o 
   5   9   4       50.92       51.73      3.83 o 
   6   9   4        8.89        7.33      2.28 o 
   7   9   4        1.22        0.45      1.91 o 
   8   9   4        2.21       -0.79      2.15 o 
   9   9   4        7.90        7.96      2.93 o 
  10   9   4        6.23        8.52      3.10 o 
  -1  10   4        4.04        7.73      3.10 o 
   0  10   4        0.67        0.15      2.47 o 
   1  10   4        0.43        0.24      2.33 o 
   2  10   4        3.07       -0.15      1.96 o 
   3  10   4        0.00       -0.49      1.94 o 
   4  10   4        0.03        0.53      2.01 o 
   5  10   4       20.12       23.55      3.19 o 
   6  10   4        9.61        8.04      2.52 o 
   7  10   4        6.78        8.31      2.62 o 
   8  10   4        0.00       -1.20      2.41 o 
   9  10   4        0.18       -1.28      2.41 o 
   1  11   4        3.55        7.78      2.93 o 
   2  11   4        2.63        2.17      2.54 o 
   3  11   4        1.39        2.52      2.47 o 
   4  11   4        2.17        3.25      2.51 o 
   5  11   4        3.77        8.91      2.91 o 
   6  11   4        2.13        1.78      2.43 o 
   7  11   4        6.67        8.85      2.77 o 
   8  11   4       10.16       16.56      3.75 o 
   4  12   4        1.15       -1.79      2.68 o 
   5  12   4        0.09        0.58      2.54 o 
   6  12   4        0.29        0.57      2.83 o 
  -6 -10   5       17.57       18.11      3.95 o 
  -5 -10   5        4.82        2.83      2.89 o 
  -4 -10   5        1.04        0.52      2.72 o 
  -3 -10   5       18.32       22.82      3.56 o 
  -2 -10   5       11.09        7.67      3.14 o 
  -7  -9   5        0.24       -0.96      1.91 o 
  -6  -9   5        4.15        5.15      1.95 o 
  -5  -9   5       54.27       51.99      5.35 o 
  -4  -9   5        0.07       -0.63      1.52 o 
  -3  -9   5       46.78       52.43      4.17 o 
  -2  -9   5       23.59       25.19      3.27 o 
  -1  -9   5       34.75       38.03      4.09 o 
   0  -9   5        1.25        0.58      2.47 o 
   1  -9   5        2.93       -0.50      2.85 o 
  -8  -8   5        1.30       -0.39      1.98 o 
  -7  -8   5        1.94        1.12      1.85 o 
  -6  -8   5        0.40       -0.22      1.49 o 
  -5  -8   5        3.51        3.37      1.52 o 
  -4  -8   5       12.47       12.85      1.92 o 
  -3  -8   5       44.52       43.58      3.70 o 
  -2  -8   5       26.06       27.71      2.02 o 
  -1  -8   5        8.37        8.59      2.36 o 
   0  -8   5       96.74       95.38      5.11 o 
   1  -8   5        0.55       -1.44      2.39 o 
   2  -8   5        3.02       -1.94      2.62 o 
   3  -8   5       10.57        6.84      3.32 o 
   4  -8   5        0.79        1.86      3.30 o 
  -8  -7   5        3.55        1.43      2.96 o 
  -7  -7   5        1.47        0.17      1.67 o 
  -6  -7   5       25.35       23.51      2.27 o 
  -5  -7   5        1.44        2.28      1.30 o 
  -4  -7   5        5.08        5.67      1.41 o 
  -3  -7   5       46.64       42.66      2.11 o 
  -2  -7   5        6.53        5.87      1.31 o 
  -1  -7   5        0.08       -0.83      1.45 o 
   0  -7   5        8.76       11.06      4.51 o 
   1  -7   5      130.62      127.70      5.48 o 
   2  -7   5        0.01       -2.17      2.17 o 
   3  -7   5        0.89        3.12      2.93 o 
   4  -7   5       10.16        5.21      3.12 o 
   5  -7   5        0.35        0.68      3.22 o 
  -8  -6   5        0.21       -2.22      2.22 o 
  -7  -6   5       46.02       47.39      2.71 o 
  -6  -6   5        1.47       -0.78      1.32 o 
  -5  -6   5        2.43       -0.54      1.18 o 
  -4  -6   5        5.40        5.17      1.92 o 
  -3  -6   5       10.09        9.88      1.57 o 
  -2  -6   5        8.19        5.36      1.29 o 
  -1  -6   5        8.37       13.95      3.11 o 
   0  -6   5        1.49       -0.62      0.93 o 
   1  -6   5        0.03       -0.34      1.00 o 
   2  -6   5       43.47       43.32      2.21 o 
   3  -6   5        8.64       11.66      2.62 o 
   4  -6   5       44.97       44.66      4.09 o 
   5  -6   5       11.92       14.25      3.40 o 
   6  -6   5       13.69       22.09      3.80 o 
  -9  -5   5        3.92        5.14      2.89 o 
  -8  -5   5        4.33       10.11      2.70 o 
  -7  -5   5        0.01        1.50      2.10 o 
  -6  -5   5       48.01       46.89      4.84 o 
  -5  -5   5       12.82       15.73      1.72 o 
  -4  -5   5       42.86       40.57      1.99 o 
  -3  -5   5        3.02        4.60      1.10 o 
  -2  -5   5       39.36       43.16      1.78 o 
  -1  -5   5      166.86      169.25      3.37 o 
   0  -5   5       13.52       12.48      1.93 o 
   1  -5   5        5.51        5.68      1.08 o 
   2  -5   5        1.16        0.67      1.05 o 
   3  -5   5        4.75        5.47      1.32 o 
   4  -5   5        6.33        8.36      2.49 o 
   5  -5   5       14.58       17.14      3.33 o 
   6  -5   5        3.78        2.26      2.81 o 
   7  -5   5       24.72       25.47      3.99 o 
  -9  -4   5        0.03       -1.50      2.56 o 
  -8  -4   5        0.34        2.56      2.59 o 
  -7  -4   5        0.00       -1.92      1.92 o 
  -6  -4   5        5.02        2.64      1.88 o 
  -5  -4   5        9.16        8.61      2.10 o 
  -4  -4   5        0.74        1.48      1.01 o 
  -3  -4   5        3.18        3.77      0.96 o 
  -2  -4   5       21.54       17.92      1.99 o 
  -1  -4   5       38.35       27.91      1.91 o 
   0  -4   5      274.69      265.23      6.78 o 
   1  -4   5       27.66       30.04      1.43 o 
   2  -4   5       27.13       31.36      1.57 o 
   3  -4   5      142.72      144.29      3.29 o 
   4  -4   5       43.92       45.61      2.62 o 
   5  -4   5        6.95        5.21      1.48 o 
   6  -4   5        8.19       10.25      2.93 o 
   7  -4   5        3.82       -0.57      2.70 o 
   8  -4   5        2.67        5.66      3.46 o 
  -9  -3   5        6.75        9.93      3.06 o 
  -8  -3   5        0.32       -0.32      2.43 o 
  -7  -3   5       13.44       15.01      2.67 o 
  -6  -3   5        5.69        3.44      1.75 o 
  -5  -3   5        2.79        0.29      1.47 o 
  -4  -3   5       55.56       58.66      2.26 o 
  -3  -3   5      116.76      126.03      2.91 o 
  -2  -3   5       32.89       36.79      1.53 o 
  -1  -3   5       67.09       61.89      3.48 o 
   0  -3   5      154.99      150.73      5.16 o 
   1  -3   5        0.18        3.29      2.30 o 
   2  -3   5        0.10       -0.13      0.64 o 
   3  -3   5        0.34        0.46      0.80 o 
   4  -3   5       24.44       24.16      1.63 o 
   5  -3   5      107.53      107.95      3.11 o 
   6  -3   5       16.08       14.63      1.77 o 
   7  -3   5        1.45        1.49      2.67 o 
   8  -3   5        1.66       -1.68      2.78 o 
  -8  -2   5       10.37       10.45      2.89 o 
  -7  -2   5        1.61        0.76      2.22 o 
  -6  -2   5       14.10       11.35      2.43 o 
  -5  -2   5       31.99       31.37      2.70 o 
  -4  -2   5       23.65       25.53      2.38 o 
  -3  -2   5      530.43      488.73      6.46 o 
  -2  -2   5       56.04       43.09      1.76 o 
  -1  -2   5      182.08      186.06      2.96 o 
   0  -2   5       83.23       77.81      3.19 o 
   1  -2   5        0.43        2.05      1.18 o 
   2  -2   5      493.12      483.86      5.59 o 
   3  -2   5      223.98      227.33      3.61 o 
   4  -2   5        1.43        0.28      0.81 o 
   5  -2   5       40.37       42.42      2.06 o 
   6  -2   5        1.26        2.29      1.25 o 
   7  -2   5        3.25        2.40      1.47 o 
   8  -2   5        2.22        1.60      2.56 o 
   9  -2   5        0.08        0.42      2.78 o 
  -8  -1   5        4.60        5.38      2.65 o 
  -7  -1   5        1.00       -0.47      2.13 o 
  -6  -1   5       40.77       42.04      3.23 o 
  -5  -1   5       18.24       28.77      2.86 o 
  -4  -1   5        0.49       -1.28      1.28 o 
  -3  -1   5      434.36      481.93      8.83 o 
  -2  -1   5     3823.35     3810.48     33.69 o 
  -1  -1   5      358.37      349.50      4.44 o 
   0  -1   5      171.92      141.02      3.28 o 
   1  -1   5       10.50       14.25      1.70 o 
   2  -1   5      268.97      247.84      6.02 o 
   3  -1   5        2.00        2.30      0.64 o 
   4  -1   5        4.13        3.41      0.72 o 
   5  -1   5       10.54       10.73      1.32 o 
   6  -1   5       14.68       15.94      1.69 o 
   7  -1   5       12.29        9.89      1.60 o 
   8  -1   5        3.99        5.42      2.75 o 
   9  -1   5        0.07        1.46      2.73 o 
  -8   0   5        0.01        2.18      2.73 o 
  -7   0   5       41.25       36.98      3.82 o 
  -6   0   5       66.02       71.09      4.29 o 
  -5   0   5        0.39       -1.55      1.55 o 
  -4   0   5        0.47       -0.42      1.31 o 
  -3   0   5       17.32       15.77      1.83 o 
  -2   0   5       39.06       35.90      1.51 o 
  -1   0   5     1871.01     2041.11     18.67 o 
   0   0   5      165.33      188.86      5.30 o 
   1   0   5       58.54       63.78      2.64 o 
   2   0   5      273.47      293.91      6.37 o 
   3   0   5      264.15      253.00      2.93 o 
   4   0   5       82.00       92.06      1.81 o 
   5   0   5        0.29       -0.65      0.65 o 
   6   0   5       22.84       22.38      1.76 o 
   7   0   5       16.97       21.57      2.78 o 
   8   0   5        0.87        1.25      1.47 o 
   9   0   5        3.95        4.06      2.72 o 
  10   0   5        0.66       -1.31      2.72 o 
  -8   1   5       11.29       17.53      3.62 o 
  -7   1   5       50.82       48.64      4.11 o 
  -6   1   5        1.93        2.36      2.07 o 
  -5   1   5       22.44       12.69      2.28 o 
  -4   1   5       34.58       43.70      2.06 o 
  -3   1   5        2.97        1.52      1.33 o 
  -2   1   5       30.18       39.70      2.28 o 
  -1   1   5      155.72      183.22      3.03 o 
   0   1   5      145.65      146.89      2.12 o 
   1   1   5        2.96        2.10      0.67 o 
   2   1   5      222.25      227.69      2.61 o 
   3   1   5      511.64      497.36      4.79 o 
   4   1   5      150.53      150.00      2.33 o 
   5   1   5       35.64       37.00      1.89 o 
   6   1   5      106.39       97.73      3.07 o 
   7   1   5        1.37        0.93      1.16 o 
   8   1   5        0.05        1.22      1.38 o 
   9   1   5       15.80       13.73      2.62 o 
  10   1   5        0.00       -1.86      2.60 o 
  -7   2   5       37.78       43.45      4.33 o 
  -6   2   5       51.58       56.06      3.99 o 
  -5   2   5       32.05       25.49      2.99 o 
  -4   2   5       88.13       90.37      2.82 o 
  -3   2   5      141.82      121.62      5.17 o 
  -2   2   5       44.30       57.60      2.49 o 
  -1   2   5      143.28      143.23      2.29 o 
   0   2   5      296.07      306.49      3.46 o 
   1   2   5       98.08      106.23      1.76 o 
   2   2   5      127.28      126.00      1.97 o 
   3   2   5      154.56      154.80      2.26 o 
   4   2   5       70.31       78.69      1.71 o 
   5   2   5      122.63      127.74      2.33 o 
   6   2   5       12.77       10.20      1.09 o 
   7   2   5       95.26       93.90      5.90 o 
   8   2   5       42.45       43.94      2.96 o 
   9   2   5        4.09        3.62      1.66 o 
  10   2   5        5.18        5.89      1.91 o 
  -7   3   5       20.21       22.67      3.70 o 
  -6   3   5        0.47       -2.10      2.10 o 
  -5   3   5        0.29        2.39      2.02 o 
  -4   3   5        0.89       -0.60      1.62 o 
  -3   3   5      223.24      222.25      4.44 o 
  -2   3   5       67.02       77.59      2.46 o 
  -1   3   5       21.63       24.41      1.09 o 
   0   3   5       85.04       82.02      1.62 o 
   1   3   5      271.50      266.73      3.12 o 
   2   3   5        3.81        4.40      0.69 o 
   3   3   5        0.00       -0.01      0.50 o 
   4   3   5       20.77       22.14      1.42 o 
   5   3   5       17.82       21.96      1.22 o 
   6   3   5      122.37      130.44      2.80 o 
   7   3   5      126.18      130.77      3.44 o 
   8   3   5       67.08       68.15      2.78 o 
   9   3   5       16.59       13.61      2.00 o 
  10   3   5        4.40        2.60      3.03 o 
  -6   4   5        5.34        9.75      3.02 o 
  -5   4   5       16.95       18.34      3.20 o 
  -4   4   5       12.88        8.64      2.38 o 
  -3   4   5       41.23       41.18      2.21 o 
  -2   4   5      198.87      186.11      4.07 o 
  -1   4   5        6.53        3.72      1.19 o 
   0   4   5       16.19       14.60      1.33 o 
   1   4   5       16.33       10.72      1.21 o 
   2   4   5        5.68        6.51      0.69 o 
   3   4   5      112.13      123.25      3.22 o 
   4   4   5        5.29        3.17      0.70 o 
   5   4   5       74.65       74.45      1.87 o 
   6   4   5       30.44       29.12      1.44 o 
   7   4   5        9.78       14.41      2.25 o 
   8   4   5       74.02       67.95      2.79 o 
   9   4   5        0.09       -0.06      1.46 o 
  10   4   5        1.22        2.41      2.77 o 
  11   4   5        0.07       -1.03      3.12 o 
  -6   5   5        0.06       -1.18      2.81 o 
  -5   5   5       16.79       28.91      4.11 o 
  -4   5   5        0.22       -1.41      2.01 o 
  -3   5   5       13.02       15.01      2.67 o 
  -2   5   5        0.41        2.91      1.26 o 
  -1   5   5       33.02       28.57      1.85 o 
   0   5   5       23.04       21.80      2.65 o 
   1   5   5      398.10      405.68      6.16 o 
   2   5   5       16.50       19.31      1.76 o 
   3   5   5       55.50       58.30      1.41 o 
   4   5   5       79.79       75.97      1.80 o 
   5   5   5      146.12      135.85      2.59 o 
   6   5   5       75.52       68.42      2.58 o 
   7   5   5        0.01       -0.67      1.68 o 
   8   5   5       22.20       22.34      2.03 o 
   9   5   5        6.61        7.70      2.26 o 
  10   5   5        7.67        7.49      2.98 o 
  11   5   5        0.10        4.54      3.10 o 
  -5   6   5        5.71        5.55      3.20 o 
  -4   6   5        9.62        9.70      3.17 o 
  -3   6   5       14.55       21.48      3.33 o 
  -2   6   5      146.17      138.33      3.90 o 
  -1   6   5       23.19       29.81      2.13 o 
   0   6   5       32.16       29.67      2.07 o 
   1   6   5       19.87       18.01      1.65 o 
   2   6   5        2.74        1.83      1.00 o 
   3   6   5        0.01       -0.39      1.90 o 
   4   6   5       28.51       27.06      1.77 o 
   5   6   5        0.03        0.12      2.49 o 
   6   6   5       28.37       28.38      3.79 o 
   7   6   5       70.33       55.37      3.38 o 
   8   6   5       20.23       20.17      2.77 o 
   9   6   5       30.03       34.23      3.30 o 
  10   6   5        0.52        0.94      2.39 o 
  11   6   5        0.05        3.86      3.20 o 
  -4   7   5        0.52       -0.76      2.73 o 
  -3   7   5       27.58       31.31      3.96 o 
  -2   7   5        0.16        1.78      2.39 o 
  -1   7   5       92.87       84.33      3.29 o 
   0   7   5       18.80       19.85      4.37 o 
   1   7   5       91.80       78.70      2.94 o 
   2   7   5        4.06        3.25      1.29 o 
   3   7   5       26.37       27.92      2.02 o 
   4   7   5       24.11       23.03      2.71 o 
   5   7   5        0.22        1.14      1.25 o 
   6   7   5      205.55      187.88      4.61 o 
   7   7   5       19.01       22.74      2.68 o 
   8   7   5        1.36        2.51      2.04 o 
   9   7   5        6.97        5.66      2.23 o 
  10   7   5        0.43       -2.38      2.38 o 
  -3   8   5        1.05       -0.91      2.91 o 
  -2   8   5       23.89       28.07      3.74 o 
  -1   8   5       18.61       17.88      2.63 o 
   0   8   5        0.01       -0.49      4.20 o 
   1   8   5       17.77       19.57      2.15 o 
   2   8   5      136.08      133.69      4.05 o 
   3   8   5       79.39       58.67      2.76 o 
   4   8   5       25.22       21.11      2.09 o 
   5   8   5        1.26        3.14      1.53 o 
   6   8   5       30.03       28.09      3.02 o 
   7   8   5       16.56       10.16      2.47 o 
   8   8   5        0.00        3.14      2.17 o 
   9   8   5        0.60        1.07      2.17 o 
  10   8   5        0.48        0.45      2.51 o 
  -2   9   5        8.32        2.72      3.02 o 
  -1   9   5        2.95        1.26      2.73 o 
   0   9   5        1.08        1.60      2.22 o 
   1   9   5        3.37        3.56      1.89 o 
   2   9   5       24.64       28.17      2.71 o 
   3   9   5       62.79       64.75      3.11 o 
   4   9   5       56.30       47.62      3.54 o 
   5   9   5        0.55       -1.75      1.75 o 
   6   9   5        2.30       -0.40      1.83 o 
   7   9   5        1.95        2.83      2.13 o 
   8   9   5        4.38        2.68      2.26 o 
   9   9   5        6.75        5.27      2.60 o 
  10   9   5        0.07       -2.70      2.70 o 
   0  10   5        0.00       -1.41      2.52 o 
   1  10   5        1.29        2.15      2.49 o 
   2  10   5        3.43        4.87      2.47 o 
   3  10   5       33.07       37.13      3.83 o 
   4  10   5        4.99        3.86      2.30 o 
   5  10   5        0.21       -1.39      2.10 o 
   6  10   5       25.09       38.42      3.88 o 
   7  10   5        3.37        2.67      2.52 o 
   8  10   5        0.10        2.01      2.51 o 
   9  10   5        0.64       -1.03      2.73 o 
   1  11   5        4.26        6.87      3.01 o 
   2  11   5        0.09       -2.54      2.57 o 
   3  11   5        0.32        1.60      2.39 o 
   4  11   5        1.71        4.79      2.67 o 
   5  11   5        6.28        6.82      2.75 o 
   6  11   5       10.33       14.91      3.33 o 
   7  11   5       11.08       13.63      3.53 o 
   8  11   5       16.38       21.01      3.95 o 
  -4 -10   6        9.22        5.97      3.22 o 
  -3 -10   6        0.25       -0.23      2.83 o 
  -2 -10   6        5.42        7.55      3.33 o 
  -1 -10   6        3.13        2.89      3.27 o 
  -6  -9   6        5.25        6.10      3.19 o 
  -5  -9   6        9.29       12.68      3.56 o 
  -4  -9   6        3.47        4.30      2.75 o 
  -3  -9   6       34.99       41.06      4.45 o 
  -2  -9   6        3.23        1.37      2.47 o 
  -1  -9   6        3.60        0.99      2.77 o 
   0  -9   6        3.83        7.54      2.89 o 
   1  -9   6        1.39        1.62      3.22 o 
   2  -9   6        1.03       -0.63      3.23 o 
  -7  -8   6        0.08       -1.20      2.83 o 
  -6  -8   6        1.08        2.49      2.70 o 
  -5  -8   6        9.71        8.23      2.77 o 
  -4  -8   6        0.20        0.57      2.15 o 
  -3  -8   6       11.28        8.25      2.46 o 
  -2  -8   6        0.81       -0.36      2.02 o 
  -1  -8   6       15.24       13.23      2.85 o 
   0  -8   6        5.82        2.86      2.47 o 
   1  -8   6        1.61        2.62      2.39 o 
   2  -8   6        0.05        0.37      2.57 o 
   3  -8   6        0.96       -0.52      3.35 o 
  -7  -7   6        0.12        0.30      1.80 o 
  -6  -7   6        5.90        4.51      3.18 o 
  -5  -7   6        2.64        4.27      1.51 o 
  -4  -7   6       24.57       26.36      3.38 o 
  -3  -7   6        0.05       -0.60      1.81 o 
  -2  -7   6        1.40        1.60      1.91 o 
  -1  -7   6       10.54        8.39      2.46 o 
   0  -7   6       10.63        8.39      2.34 o 
   1  -7   6       45.54       40.99      3.65 o 
   2  -7   6       24.17       28.61      3.82 o 
   3  -7   6       16.94       13.94      3.44 o 
   4  -7   6        1.36       -2.09      2.59 o 
   5  -7   6        1.98       -2.26      3.30 o 
  -8  -6   6        0.01       -1.51      2.01 o 
  -7  -6   6       16.79       22.97      2.51 o 
  -6  -6   6        5.75        2.60      1.58 o 
  -5  -6   6       15.41       19.30      2.02 o 
  -4  -6   6        1.36        1.72      1.20 o 
  -3  -6   6        0.97        1.09      1.10 o 
  -2  -6   6       24.39       23.42      2.88 o 
  -1  -6   6        1.21        3.54      1.79 o 
   0  -6   6        0.60        2.22      1.88 o 
   1  -6   6        1.24        1.47      1.94 o 
   2  -6   6      174.39      180.00      6.76 o 
   3  -6   6       10.05        6.71      2.56 o 
   4  -6   6       46.16       44.39      4.20 o 
   5  -6   6        2.27        3.20      2.83 o 
   6  -6   6        8.19        4.53      3.20 o 
  -8  -5   6        5.56        5.32      2.60 o 
  -7  -5   6        0.12       -0.58      1.60 o 
  -6  -5   6        7.24        7.18      2.74 o 
  -5  -5   6        3.65        3.34      1.30 o 
  -4  -5   6       41.78       36.63      3.24 o 
  -3  -5   6       65.84       54.43      2.22 o 
  -2  -5   6       69.70       75.06      3.84 o 
  -1  -5   6       11.65       11.08      2.09 o 
   0  -5   6        9.69       11.48      2.13 o 
   1  -5   6        0.21        2.07      1.70 o 
   2  -5   6        0.88       -0.95      1.86 o 
   3  -5   6      236.82      240.25      7.91 o 
   4  -5   6        7.45        7.18      2.60 o 
   5  -5   6        1.68       -0.66      2.60 o 
   6  -5   6        1.29        0.74      2.80 o 
   7  -5   6        0.00       -3.23      3.23 o 
  -8  -4   6        0.32       -2.51      2.51 o 
  -7  -4   6        0.82        1.57      2.30 o 
  -6  -4   6        0.14        0.00      1.32 o 
  -5  -4   6       35.90       36.14      2.15 o 
  -4  -4   6        3.14        4.09      1.33 o 
  -3  -4   6       45.23       42.33      3.62 o 
  -2  -4   6        0.31       -0.37      0.79 o 
  -1  -4   6       54.12       58.95      1.84 o 
   0  -4   6        7.08        5.56      1.65 o 
   1  -4   6        5.21        2.70      1.62 o 
   2  -4   6       30.20       30.08      2.83 o 
   3  -4   6       11.06       13.58      2.51 o 
   4  -4   6      174.32      158.98      6.45 o 
   5  -4   6        6.59        4.50      2.51 o 
   6  -4   6        1.39       -1.00      2.57 o 
   7  -4   6        4.77        9.51      3.49 o 
  -8  -3   6       11.86       11.77      3.22 o 
  -7  -3   6        1.30        1.97      2.31 o 
  -6  -3   6        1.58        1.86      1.81 o 
  -5  -3   6       78.16       73.33      2.95 o 
  -4  -3   6       56.73       50.69      2.23 o 
  -3  -3   6      202.06      198.76      5.15 o 
  -2  -3   6      172.62      151.43      3.07 o 
  -1  -3   6       33.45       30.29      1.31 o 
   0  -3   6       65.25       72.74      1.70 o 
   1  -3   6       38.57       55.35      3.19 o 
   2  -3   6      100.81       96.04      4.32 o 
   3  -3   6        3.33        1.47      1.75 o 
   4  -3   6      196.33      200.46      6.97 o 
   5  -3   6       25.58       23.87      3.53 o 
   6  -3   6       76.27       65.96      4.66 o 
   7  -3   6       14.07       17.30      3.49 o 
   8  -3   6        0.87        2.54      2.96 o 
  -8  -2   6        2.66        0.76      2.88 o 
  -7  -2   6       10.09        7.62      2.77 o 
  -6  -2   6        6.91       10.88      2.51 o 
  -5  -2   6       11.58        9.56      2.13 o 
  -4  -2   6       58.10       56.33      3.26 o 
  -3  -2   6        1.77        1.72      1.21 o 
  -2  -2   6       81.37       89.81      2.31 o 
  -1  -2   6       10.47       15.23      3.91 o 
   0  -2   6       68.29       66.65      1.37 o 
   1  -2   6        8.18        6.26      1.54 o 
   2  -2   6      233.14      232.17      6.42 o 
   3  -2   6       53.79       54.42      3.36 o 
   4  -2   6       53.66       51.10      3.57 o 
   5  -2   6        3.07        0.87      1.91 o 
   6  -2   6        0.30       -0.63      1.96 o 
   7  -2   6       29.09       30.35      4.12 o 
   8  -2   6        7.65        5.60      3.12 o 
   9  -2   6        0.25       -0.79      3.32 o 
  -8  -1   6        0.00        0.97      2.68 o 
  -7  -1   6        4.79        5.89      2.54 o 
  -6  -1   6       77.11       94.05      4.77 o 
  -5  -1   6      156.25      167.43      5.74 o 
  -4  -1   6      466.88      467.50      9.51 o 
  -3  -1   6        2.25        2.78      1.82 o 
  -2  -1   6        2.82        3.43      0.92 o 
  -1  -1   6       70.21       70.37      2.13 o 
   0  -1   6       35.83       51.50      1.84 o 
   1  -1   6      323.07      317.83      7.18 o 
   2  -1   6      341.02      369.94      8.18 o 
   3  -1   6        4.00        2.43      1.54 o 
   4  -1   6       31.20       34.23      1.88 o 
   5  -1   6       44.65       43.69      3.38 o 
   6  -1   6      147.33      152.75      6.27 o 
   7  -1   6       34.32       30.98      3.77 o 
   8  -1   6        3.68        3.96      2.83 o 
   9  -1   6        4.41        6.05      3.35 o 
  -7   0   6        7.63       10.93      3.22 o 
  -6   0   6       19.16       22.01      3.32 o 
  -5   0   6       12.69       10.93      1.86 o 
  -4   0   6       26.01       25.55      2.34 o 
  -3   0   6       19.65       17.70      1.46 o 
  -2   0   6      223.14      221.61      3.81 o 
  -1   0   6       78.49       77.93      1.99 o 
   0   0   6        7.24        7.77      0.80 o 
   1   0   6      168.98      180.57      4.84 o 
   2   0   6        5.49        3.19      1.20 o 
   3   0   6      223.91      259.03      4.56 o 
   4   0   6      121.24      122.70      3.94 o 
   5   0   6      141.78      135.76      3.35 o 
   6   0   6        1.62        2.07      1.92 o 
   7   0   6       31.44       39.39      4.19 o 
   8   0   6        5.65        2.86      2.57 o 
   9   0   6        0.90       -2.51      2.51 o 
  -7   1   6       12.71       18.21      2.42 o 
  -6   1   6       38.55       35.01      3.40 o 
  -5   1   6      120.48      118.29      5.13 o 
  -4   1   6       27.26       29.62      1.92 o 
  -3   1   6        4.77        2.51      1.05 o 
  -2   1   6       11.92       15.40      1.28 o 
  -1   1   6       76.49       73.15      2.00 o 
   0   1   6      150.30      137.00      2.19 o 
   1   1   6      124.42      138.62      2.05 o 
   2   1   6      186.98      201.36      2.48 o 
   3   1   6      155.44      142.00      2.07 o 
   4   1   6        4.12        3.45      0.70 o 
   5   1   6      106.36      103.46      2.15 o 
   6   1   6       28.60       32.99      1.87 o 
   7   1   6        0.00        1.50      1.99 o 
   8   1   6        3.16        1.97      2.25 o 
   9   1   6        3.26       -1.03      2.44 o 
  10   1   6        0.39        0.37      2.70 o 
  -7   2   6        0.06       -2.51      2.62 o 
  -6   2   6       19.89       17.92      3.14 o 
  -5   2   6        9.73        9.14      2.60 o 
  -4   2   6        1.59        1.08      1.26 o 
  -3   2   6        1.09       -0.15      1.08 o 
  -2   2   6        0.01        0.06      0.71 o 
  -1   2   6        2.46        1.15      0.66 o 
   0   2   6        2.15        1.57      0.62 o 
   1   2   6       30.70       28.63      1.09 o 
   2   2   6        0.04        0.30      0.52 o 
   3   2   6      358.82      375.24      4.08 o 
   4   2   6      110.72      111.44      2.05 o 
   5   2   6       53.43       61.54      1.75 o 
   6   2   6        1.35        1.19      0.89 o 
   7   2   6        0.98        1.47      1.18 o 
   8   2   6        0.26        3.33      2.26 o 
   9   2   6        6.36        0.66      2.41 o 
  10   2   6        8.47        9.80      3.19 o 
  -6   3   6        0.82        1.00      2.59 o 
  -5   3   6       19.47       21.20      3.28 o 
  -4   3   6       16.20       15.69      2.62 o 
  -3   3   6       42.03       41.38      2.72 o 
  -2   3   6       32.33       28.73      1.36 o 
  -1   3   6        0.08        0.39      0.68 o 
   0   3   6      122.73      134.12      2.31 o 
   1   3   6        1.63        3.33      0.63 o 
   2   3   6      132.95      138.30      2.25 o 
   3   3   6      103.57      103.90      1.98 o 
   4   3   6       90.95      101.14      2.07 o 
   5   3   6        0.54       -0.22      0.71 o 
   6   3   6      133.80      134.37      2.70 o 
   7   3   6      134.11      130.44      3.47 o 
   8   3   6        2.12        2.10      1.88 o 
   9   3   6        8.34        8.59      2.56 o 
  10   3   6        9.29        8.83      2.94 o 
  -6   4   6        0.63        3.30      3.12 o 
  -5   4   6        5.28        3.62      2.73 o 
  -4   4   6        0.88        1.42      2.18 o 
  -3   4   6        7.96        9.43      1.61 o 
  -2   4   6       43.26       39.06      2.14 o 
  -1   4   6       23.51       26.43      3.32 o 
   0   4   6        0.07        1.02      0.92 o 
   1   4   6      142.53      132.60      3.15 o 
   2   4   6        2.85        1.87      0.66 o 
   3   4   6       20.65       19.64      1.13 o 
   4   4   6       20.93       17.86      1.16 o 
   5   4   6      132.40      138.85      2.64 o 
   6   4   6        0.91       -0.48      0.84 o 
   7   4   6       71.30       71.95      2.24 o 
   8   4   6       50.58       52.76      2.53 o 
   9   4   6        0.75        1.26      1.49 o 
  10   4   6        0.32       -0.32      2.54 o 
  -5   5   6        0.02        1.46      2.89 o 
  -4   5   6        4.64        3.30      2.47 o 
  -3   5   6        1.24       -1.46      2.22 o 
  -2   5   6       19.86       23.10      2.62 o 
  -1   5   6       75.67       69.61      3.06 o 
   0   5   6       60.13       56.71      2.35 o 
   1   5   6        3.13        1.31      1.01 o 
   2   5   6        7.39        5.99      2.04 o 
   3   5   6        8.70       10.24      1.85 o 
   4   5   6        8.42        7.94      0.94 o 
   5   5   6        9.09        5.88      0.96 o 
   6   5   6       73.56       73.08      2.87 o 
   7   5   6        8.70        7.12      1.14 o 
   8   5   6       29.00       26.37      1.88 o 
   9   5   6        1.53        1.22      1.48 o 
  10   5   6        6.81        8.26      2.99 o 
  -4   6   6        7.70       11.08      3.25 o 
  -3   6   6        6.72        7.31      2.89 o 
  -2   6   6       11.01       13.54      2.46 o 
  -1   6   6       12.48       16.44      2.05 o 
   0   6   6        0.79       -0.71      1.32 o 
   1   6   6      284.79      271.62      5.31 o 
   2   6   6       60.57       56.55      2.42 o 
   3   6   6       24.21       29.43      2.16 o 
   4   6   6       15.93       11.93      1.48 o 
   5   6   6      102.12       99.86      3.14 o 
   6   6   6      105.57      112.33      2.76 o 
   7   6   6       23.03       22.97      2.02 o 
   8   6   6        3.11        2.96      1.88 o 
   9   6   6        0.01        1.60      2.23 o 
  10   6   6       12.47       11.84      3.17 o 
  -3   7   6       10.48       10.77      3.10 o 
  -2   7   6       19.78       21.83      3.62 o 
  -1   7   6        5.86        5.53      1.76 o 
   0   7   6       29.80       29.81      2.47 o 
   1   7   6        3.57        4.07      1.55 o 
   2   7   6       86.69       76.14      3.26 o 
   3   7   6       44.89       41.19      2.84 o 
   4   7   6       11.85       11.72      1.74 o 
   5   7   6       19.42       16.91      1.93 o 
   6   7   6       86.45       62.05      2.80 o 
   7   7   6        1.37        2.08      1.45 o 
   8   7   6        9.98        4.37      2.04 o 
   9   7   6        8.18       12.23      2.77 o 
  10   7   6        0.03        2.43      2.88 o 
  -2   8   6       25.07       30.35      4.14 o 
  -1   8   6       51.85       57.09      3.30 o 
   0   8   6       20.99       22.94      4.44 o 
   1   8   6       13.90       13.32      2.00 o 
   2   8   6        5.63        6.38      1.78 o 
   3   8   6       21.52       27.51      2.33 o 
   4   8   6       57.75       56.64      2.83 o 
   5   8   6        0.01        1.73      1.39 o 
   6   8   6        1.42       -0.63      2.35 o 
   7   8   6        2.09       -0.19      1.84 o 
   8   8   6        5.15        6.34      2.31 o 
   9   8   6        0.95       -1.88      2.49 o 
  10   8   6        0.96        0.39      2.60 o 
  -1   9   6        1.19       -3.06      3.06 o 
   0   9   6        2.01        0.03      1.90 o 
   1   9   6        1.24        0.02      1.70 o 
   2   9   6       17.22       20.28      2.90 o 
   3   9   6       13.89       17.21      2.26 o 
   4   9   6       31.26       26.98      3.96 o 
   5   9   6       25.38       23.79      2.46 o 
   6   9   6       10.60        9.41      2.34 o 
   7   9   6        0.73       -0.84      1.99 o 
   8   9   6       10.27        7.92      2.80 o 
   9   9   6        0.13        3.44      2.89 o 
   0  10   6       20.82       28.75      4.01 o 
   1  10   6        0.32        3.14      2.56 o 
   2  10   6        0.02       -2.51      2.51 o 
   3  10   6        0.26        2.65      2.20 o 
   4  10   6        0.08       -1.65      2.01 o 
   5  10   6        2.35       -0.15      2.43 o 
   6  10   6       13.51       17.46      3.27 o 
   7  10   6        1.23       -1.41      2.28 o 
   8  10   6       14.01       14.88      3.33 o 
   9  10   6        2.73        0.49      2.94 o 
   2  11   6        7.67       11.06      3.32 o 
   3  11   6        0.13        0.32      2.75 o 
   4  11   6        3.82        0.49      2.85 o 
   5  11   6        0.08       -2.51      2.51 o 
   6  11   6        8.26        8.33      2.98 o 
   7  11   6        7.82        8.91      3.02 o 
  -5  -9   7        7.53        5.08      3.04 o 
  -4  -9   7       28.05       30.40      4.38 o 
  -3  -9   7       24.63       24.39      3.96 o 
  -2  -9   7       11.36       10.90      3.12 o 
  -1  -9   7       25.02       38.89      4.62 o 
   0  -9   7        0.40        2.70      3.17 o 
   1  -9   7        1.95        1.97      3.10 o 
  -6  -8   7        4.42        5.09      3.19 o 
  -5  -8   7        0.00        2.56      3.15 o 
  -4  -8   7        7.10       11.38      3.22 o 
  -3  -8   7        7.97        9.09      2.73 o 
  -2  -8   7       25.75       23.04      3.64 o 
  -1  -8   7        9.55        9.70      3.04 o 
   0  -8   7        0.18       -0.42      2.60 o 
   1  -8   7       57.67       55.77      4.74 o 
   2  -8   7       12.52       10.58      3.61 o 
   3  -8   7       12.44       12.74      4.14 o 
  -7  -7   7        0.11       -2.85      2.85 o 
  -6  -7   7        0.39       -1.33      2.72 o 
  -5  -7   7        5.44        7.16      2.70 o 
  -4  -7   7        9.07       11.69      2.75 o 
  -3  -7   7       13.31       17.50      3.22 o 
  -2  -7   7        2.73        1.23      2.01 o 
  -1  -7   7        6.34        1.86      2.07 o 
   0  -7   7        0.01       -2.07      2.07 o 
   1  -7   7        0.16        2.75      2.54 o 
   2  -7   7       14.47       18.39      3.32 o 
   3  -7   7        2.54        4.30      3.17 o 
   4  -7   7        6.11       15.12      3.91 o 
  -7  -6   7        4.96        1.83      2.83 o 
  -6  -6   7        7.90        7.84      2.78 o 
  -5  -6   7        6.25        8.30      2.64 o 
  -4  -6   7        0.42       -0.03      2.02 o 
  -3  -6   7        0.61       -1.21      1.79 o 
  -2  -6   7      213.71      200.26      6.97 o 
  -1  -6   7       74.00       69.63      4.16 o 
   0  -6   7       69.59       73.80      4.43 o 
   1  -6   7       39.13       38.79      3.54 o 
   2  -6   7        3.12        3.69      2.31 o 
   3  -6   7        0.36        2.17      2.34 o 
   4  -6   7        1.55        1.62      2.81 o 
   5  -6   7        6.87        5.55      3.49 o 
  -7  -5   7        5.68        4.12      2.91 o 
  -6  -5   7        0.43       -0.81      2.41 o 
  -5  -5   7       13.23       11.06      2.86 o 
  -4  -5   7        0.00       -0.89      1.81 o 
  -3  -5   7       14.99       19.18      3.01 o 
  -2  -5   7        9.63       10.45      2.41 o 
  -1  -5   7      111.29       93.48      4.56 o 
   0  -5   7       43.77       43.01      3.35 o 
   1  -5   7       25.88       35.58      3.67 o 
   2  -5   7        0.26        1.21      2.13 o 
   3  -5   7       74.54       74.01      4.67 o 
   4  -5   7        0.06        0.44      2.78 o 
   5  -5   7       14.39       10.54      3.59 o 
   6  -5   7       15.49       17.85      4.04 o 
  -7  -4   7        0.02       -1.67      1.67 o 
  -6  -4   7        1.07        2.78      3.10 o 
  -5  -4   7        5.49        5.66      2.43 o 
  -4  -4   7       18.22       15.56      2.88 o 
  -3  -4   7      151.77      159.19      5.97 o 
  -2  -4   7      275.85      263.33      7.55 o 
  -1  -4   7      115.67      118.50      5.01 o 
   0  -4   7       48.72       53.41      3.53 o 
   1  -4   7       50.06       42.72      3.27 o 
   2  -4   7        5.61        1.62      1.78 o 
   3  -4   7        2.82        3.51      2.12 o 
   4  -4   7       62.94       65.33      4.71 o 
   5  -4   7       35.83       31.81      4.03 o 
   6  -4   7        2.42        0.11      2.75 o 
   7  -4   7        0.10        0.10      3.04 o 
  -7  -3   7        0.11       -1.19      1.73 o 
  -6  -3   7        1.47        2.09      1.60 o 
  -5  -3   7        0.02       -1.17      1.27 o 
  -4  -3   7       74.36       70.44      2.66 o 
  -3  -3   7        1.22        2.49      2.01 o 
  -2  -3   7       13.08       14.96      2.33 o 
  -1  -3   7        4.62        4.61      1.67 o 
   0  -3   7       27.73       24.31      2.57 o 
   1  -3   7        9.47        7.44      2.15 o 
   2  -3   7        2.72        3.99      1.78 o 
   3  -3   7       52.83       60.22      4.06 o 
   4  -3   7        0.32       -1.60      1.76 o 
   5  -3   7        0.76       -0.19      2.23 o 
   6  -3   7       36.50       47.87      4.90 o 
   7  -3   7        2.84        2.47      2.98 o 
   8  -3   7        0.09       -0.39      3.30 o 
  -7  -2   7        3.59        5.06      2.80 o 
  -6  -2   7       12.75       16.48      2.14 o 
  -5  -2   7       32.06       31.59      2.35 o 
  -4  -2   7       15.86       18.53      1.93 o 
  -3  -2   7     1489.83     1410.68     14.86 o 
  -2  -2   7        0.00        1.86      0.93 o 
  -1  -2   7       40.49       45.70      3.06 o 
   0  -2   7        0.63        0.21      1.25 o 
   1  -2   7       74.21       68.97      3.57 o 
   2  -2   7        0.08        0.44      1.42 o 
   3  -2   7       33.76       38.83      3.14 o 
   4  -2   7        1.54       -0.53      1.76 o 
   5  -2   7       25.25       22.25      3.20 o 
   6  -2   7        0.24        0.91      2.28 o 
   7  -2   7       28.17       41.71      4.71 o 
   8  -2   7        0.54        3.93      3.35 o 
  -7  -1   7        4.17        5.42      2.81 o 
  -6  -1   7        0.02       -2.28      2.28 o 
  -5  -1   7        0.06        0.52      1.36 o 
  -4  -1   7       11.55       10.65      1.58 o 
  -3  -1   7        4.63        4.50      1.25 o 
  -2  -1   7      229.90      236.82      4.11 o 
  -1  -1   7      255.37      241.77      3.72 o 
   0  -1   7       10.28       10.43      1.79 o 
   1  -1   7       29.48       25.81      2.33 o 
   2  -1   7      164.89      157.96      5.35 o 
   3  -1   7        5.27        2.26      1.60 o 
   4  -1   7        0.00       -1.18      1.21 o 
   5  -1   7       69.45       65.91      4.20 o 
   6  -1   7        1.92        0.95      2.12 o 
   7  -1   7        0.30       -0.92      2.17 o 
   8  -1   7       21.08       28.15      4.25 o 
   9  -1   7        2.68       -0.18      3.33 o 
  -7   0   7        6.76        6.69      3.12 o 
  -6   0   7       16.79       25.65      3.67 o 
  -5   0   7       21.84       19.00      2.94 o 
  -4   0   7       48.14       55.57      2.52 o 
  -3   0   7      229.65      228.89      5.20 o 
  -2   0   7        7.62       10.10      1.20 o 
  -1   0   7        0.29       -0.90      1.04 o 
   0   0   7        2.43        3.40      0.69 o 
   1   0   7        6.48        7.78      1.65 o 
   2   0   7      116.94      113.26      4.25 o 
   3   0   7       60.55       64.75      2.43 o 
   4   0   7       54.70       54.00      2.49 o 
   5   0   7       11.79        8.73      1.50 o 
   6   0   7       32.55       31.29      3.57 o 
   7   0   7        2.54        1.34      2.22 o 
   8   0   7       12.69       13.81      3.53 o 
   9   0   7        0.29       -2.88      2.88 o 
  -7   1   7        4.57        3.36      3.44 o 
  -6   1   7        0.73        0.06      1.90 o 
  -5   1   7       21.33       20.72      3.19 o 
  -4   1   7        2.71        1.02      1.09 o 
  -3   1   7        9.10        6.29      1.08 o 
  -2   1   7        7.75        6.79      1.25 o 
  -1   1   7        2.81        4.17      0.80 o 
   0   1   7        1.08        1.14      0.68 o 
   1   1   7       54.43       56.49      2.18 o 
   2   1   7       38.62       47.18      2.02 o 
   3   1   7       31.83       36.99      1.91 o 
   4   1   7        1.66        2.31      1.06 o 
   5   1   7      200.08      204.24      4.39 o 
   6   1   7       21.93       26.13      3.23 o 
   7   1   7       36.03       36.48      3.51 o 
   8   1   7        0.34       -0.47      2.65 o 
   9   1   7        3.81        3.27      2.72 o 
  10   1   7        0.12       -1.33      2.91 o 
  -6   2   7        8.81       11.00      3.20 o 
  -5   2   7        9.73        7.91      2.72 o 
  -4   2   7       81.51       75.93      2.94 o 
  -3   2   7       13.97       15.94      2.81 o 
  -2   2   7       13.67       15.00      1.25 o 
  -1   2   7       50.38       46.23      1.59 o 
   0   2   7        1.36        0.08      0.66 o 
   1   2   7       42.94       39.75      1.33 o 
   2   2   7       73.62       74.49      2.39 o 
   3   2   7       37.91       37.03      1.86 o 
   4   2   7       19.17       19.87      2.39 o 
   5   2   7        3.04        1.02      1.18 o 
   6   2   7      258.32      280.42      6.95 o 
   7   2   7        8.55        2.52      2.12 o 
   8   2   7       25.82       26.10      3.70 o 
   9   2   7        2.71        3.54      2.81 o 
  10   2   7       15.31       21.62      3.93 o 
  -6   3   7        0.40        1.21      2.96 o 
  -5   3   7        0.26       -1.83      2.56 o 
  -4   3   7        2.55        1.71      2.28 o 
  -3   3   7        0.95        0.11      1.55 o 
  -2   3   7        7.32        3.96      1.30 o 
  -1   3   7        0.15       -1.05      2.19 o 
   0   3   7        5.86        6.57      1.61 o 
   1   3   7        5.62        3.85      1.62 o 
   2   3   7      308.83      298.12      5.23 o 
   3   3   7       12.12        9.18      0.88 o 
   4   3   7        3.64        2.62      0.79 o 
   5   3   7       15.67       13.62      1.95 o 
   6   3   7       18.03       18.36      1.88 o 
   7   3   7       97.33       89.29      3.25 o 
   8   3   7        9.94        7.12      2.41 o 
   9   3   7        0.18        1.36      2.51 o 
  10   3   7        6.28        8.60      3.15 o 
  -5   4   7        4.77        9.10      3.22 o 
  -4   4   7        4.75        1.42      2.62 o 
  -3   4   7        1.55       -1.41      1.45 o 
  -2   4   7        2.30        1.32      1.50 o 
  -1   4   7        0.82        1.10      1.15 o 
   0   4   7      158.07      173.77      5.86 o 
   1   4   7       10.54        8.24      2.22 o 
   2   4   7      267.62      243.71      4.42 o 
   3   4   7      217.24      210.73      3.12 o 
   4   4   7       20.33       21.39      1.28 o 
   5   4   7       55.88       53.18      1.78 o 
   6   4   7       10.36        7.61      1.55 o 
   7   4   7       65.60       64.05      2.84 o 
   8   4   7       26.88       21.85      3.30 o 
   9   4   7       12.35       16.74      3.04 o 
  10   4   7        2.82        0.08      2.77 o 
  -4   5   7        0.18       -2.49      2.49 o 
  -3   5   7       31.26       40.02      4.06 o 
  -2   5   7        0.54       -1.42      1.42 o 
  -1   5   7        0.94       -1.25      1.25 o 
   0   5   7       13.37       10.71      2.07 o 
   1   5   7       70.75       67.90      2.65 o 
   2   5   7       89.79       87.74      2.79 o 
   3   5   7       44.52       39.93      2.03 o 
   4   5   7        7.70        6.73      3.06 o 
   5   5   7      123.42      124.37      2.65 o 
   6   5   7       78.34       65.99      2.09 o 
   7   5   7       37.17       35.26      1.83 o 
   8   5   7       32.59       35.29      3.66 o 
   9   5   7        8.75        7.99      2.85 o 
  10   5   7        0.21        0.76      2.73 o 
  -4   6   7       23.28       19.78      3.83 o 
  -3   6   7        1.18       -1.97      2.51 o 
  -2   6   7       23.52       31.07      2.57 o 
  -1   6   7       27.24       30.32      2.50 o 
   0   6   7        1.02        0.38      1.59 o 
   1   6   7      185.59      179.20      4.44 o 
   2   6   7      124.72      120.85      3.46 o 
   3   6   7        0.46        0.48      1.28 o 
   4   6   7        0.48       -0.84      1.14 o 
   5   6   7       78.54       76.46      2.77 o 
   6   6   7       67.16       64.07      4.37 o 
   7   6   7       10.72        4.93      1.63 o 
   8   6   7       28.87       31.05      1.97 o 
   9   6   7        0.00       -0.05      2.33 o 
  -3   7   7       10.62       13.39      3.59 o 
  -2   7   7       65.73       78.27      5.19 o 
  -1   7   7       13.60       14.75      3.71 o 
   0   7   7      132.54      137.64      4.30 o 
   1   7   7      250.51      250.02      5.55 o 
   2   7   7       18.06       18.83      3.20 o 
   3   7   7       18.55       18.64      2.00 o 
   4   7   7        7.69        8.29      3.22 o 
   5   7   7        5.02        4.27      1.48 o 
   6   7   7       33.00       31.19      2.41 o 
   7   7   7        3.90       -0.38      1.53 o 
   8   7   7        0.02       -1.85      1.85 o 
   9   7   7        0.10       -0.73      2.33 o 
  -2   8   7        1.93        1.05      3.17 o 
  -1   8   7       32.63       35.04      3.04 o 
   0   8   7       17.03       21.49      3.39 o 
   1   8   7       65.91       60.48      4.84 o 
   2   8   7       27.32       27.63      6.65 o 
   3   8   7      196.13      199.22      5.02 o 
   4   8   7        1.08        0.62      1.51 o 
   5   8   7       15.29       15.30      4.85 o 
   6   8   7       31.99       26.99      2.56 o 
   7   8   7        7.58        4.33      1.75 o 
   8   8   7       20.43       17.19      3.14 o 
   9   8   7        0.00       -1.63      2.39 o 
   0   9   7       27.45       32.69      3.19 o 
   1   9   7       12.42       15.25      3.34 o 
   2   9   7        0.21       -0.97      1.86 o 
   3   9   7        1.76        1.08      1.74 o 
   4   9   7       21.14       18.04      2.32 o 
   5   9   7        0.13       -1.22      1.66 o 
   6   9   7        2.18        4.61      1.88 o 
   7   9   7        0.95        2.28      2.46 o 
   8   9   7        1.15       -2.12      2.39 o 
   9   9   7        3.42        0.47      2.89 o 
   1  10   7        2.59       -0.13      2.24 o 
   2  10   7        1.07       -2.09      2.09 o 
   3  10   7        6.81        4.79      2.08 o 
   4  10   7        0.03       -0.01      1.82 o 
   5  10   7        0.22       -1.40      2.72 o 
   6  10   7        0.36        0.86      2.54 o 
   7  10   7       22.71       32.33      3.91 o 
   8  10   7        1.09        4.19      2.89 o 
   4  11   7        3.54        0.74      2.85 o 
   5  11   7        6.58        8.81      2.94 o 
   6  11   7        1.77       -2.83      2.83 o 
  -2  -9   8       17.83       18.61      4.06 o 
  -1  -9   8        2.14        2.17      3.48 o 
  -5  -8   8        0.72        1.86      2.88 o 
  -4  -8   8        0.47       -1.76      2.80 o 
  -3  -8   8        2.34        0.47      2.65 o 
  -2  -8   8        4.08        1.73      2.85 o 
  -1  -8   8        3.35        4.03      2.85 o 
   0  -8   8        0.28        0.36      2.81 o 
   1  -8   8        4.64        6.02      3.28 o 
   2  -8   8       23.90       22.57      4.16 o 
  -5  -7   8        3.00        4.93      2.93 o 
  -4  -7   8        0.07        1.46      2.51 o 
  -3  -7   8       10.15       14.49      3.17 o 
  -2  -7   8        5.23        7.12      2.59 o 
  -1  -7   8        0.32        1.65      2.52 o 
   0  -7   8       78.50       74.19      5.13 o 
   1  -7   8      106.08      110.58      5.90 o 
   2  -7   8        2.07        4.90      2.89 o 
   3  -7   8        0.55       -3.09      3.09 o 
  -6  -6   8       10.70       12.47      3.30 o 
  -5  -6   8        0.09        0.99      2.33 o 
  -4  -6   8        0.04        0.82      2.28 o 
  -3  -6   8        0.04       -0.94      2.25 o 
  -2  -6   8        9.23        8.75      2.72 o 
  -1  -6   8       10.55       12.24      2.65 o 
   0  -6   8        6.20        7.18      2.54 o 
   1  -6   8       25.88       28.93      3.72 o 
   2  -6   8       61.87       59.80      4.58 o 
   3  -6   8       26.44       21.75      3.75 o 
   4  -6   8        0.28       -0.32      3.14 o 
   5  -6   8       16.01       19.65      4.41 o 
  -6  -5   8        5.06        1.33      2.64 o 
  -5  -5   8        5.57        7.65      2.77 o 
  -4  -5   8        6.65        6.71      2.41 o 
  -3  -5   8       18.08       12.03      2.80 o 
  -2  -5   8        3.20        0.18      1.83 o 
  -1  -5   8       70.09       62.95      4.20 o 
   0  -5   8       71.35       69.13      4.50 o 
   1  -5   8       25.58       25.00      3.32 o 
   2  -5   8        4.38        2.52      2.52 o 
   3  -5   8        8.46        6.39      2.75 o 
   4  -5   8       23.55       23.93      3.82 o 
   5  -5   8        0.18        0.97      2.85 o 
   6  -5   8       23.97       30.92      4.59 o 
  -7  -4   8        6.34        6.05      3.54 o 
  -6  -4   8        2.49        2.17      2.89 o 
  -5  -4   8        0.08       -2.04      2.04 o 
  -4  -4   8       14.42       14.23      2.77 o 
  -3  -4   8        0.05        0.58      2.02 o 
  -2  -4   8        8.30        1.34      2.01 o 
  -1  -4   8        0.59        2.39      1.79 o 
   0  -4   8       40.17       38.45      3.19 o 
   1  -4   8       13.77       10.83      2.41 o 
   2  -4   8       27.34       34.59      3.78 o 
   3  -4   8       35.75       41.66      4.30 o 
   4  -4   8       23.36       25.15      3.72 o 
   5  -4   8       14.40       11.22      3.30 o 
   6  -4   8        0.30       -2.83      2.83 o 
   7  -4   8        0.02       -3.04      3.04 o 
  -7  -3   8        1.74        2.36      3.32 o 
  -6  -3   8        5.06        2.46      2.98 o 
  -5  -3   8        0.31        1.36      2.34 o 
  -4  -3   8       47.15       40.14      3.70 o 
  -3  -3   8       14.08       15.36      2.59 o 
  -2  -3   8       28.19       28.85      3.06 o 
  -1  -3   8      247.99      258.87      7.54 o 
   0  -3   8       22.04       20.88      2.68 o 
   1  -3   8        1.80        0.92      1.89 o 
   2  -3   8        1.06       -0.26      1.78 o 
   3  -3   8        0.42        3.51      2.25 o 
   4  -3   8        4.27        4.54      2.57 o 
   5  -3   8        4.90        1.54      2.51 o 
   6  -3   8        0.77        2.77      2.81 o 
   7  -3   8        2.94       -3.01      3.01 o 
  -7  -2   8        0.17       -3.06      3.06 o 
  -6  -2   8        0.16       -2.43      2.43 o 
  -5  -2   8       62.29       59.65      4.20 o 
  -4  -2   8       33.15       34.20      3.72 o 
  -3  -2   8       23.04       30.79      3.22 o 
  -2  -2   8        0.62       -0.27      1.62 o 
  -1  -2   8        1.70        0.55      1.63 o 
   0  -2   8       54.97       44.66      3.09 o 
   1  -2   8        2.97       -1.23      1.44 o 
   2  -2   8       35.10       34.64      3.15 o 
   3  -2   8       16.14       21.22      2.99 o 
   4  -2   8       68.10       67.22      4.37 o 
   5  -2   8       49.40       52.69      4.32 o 
   6  -2   8       47.53       47.03      4.19 o 
   7  -2   8        0.10       -1.41      2.75 o 
   8  -2   8        0.96        5.09      3.30 o 
  -6  -1   8        1.53       -1.81      1.81 o 
  -5  -1   8        0.00       -0.21      2.38 o 
  -4  -1   8      138.08      117.68      5.19 o 
  -3  -1   8      118.73      124.87      5.17 o 
  -2  -1   8       27.09       26.57      2.94 o 
  -1  -1   8       55.33       49.84      3.20 o 
   0  -1   8        2.33        1.42      1.50 o 
   1  -1   8       14.11       11.55      2.26 o 
   2  -1   8       15.69       16.70      2.46 o 
   3  -1   8       21.93       28.30      3.19 o 
   4  -1   8       60.51       63.22      4.46 o 
   5  -1   8       36.74       37.14      3.43 o 
   6  -1   8        3.52        3.99      2.30 o 
   7  -1   8       50.58       49.24      4.67 o 
   8  -1   8        0.48       -1.16      3.04 o 
  -6   0   8       11.02       15.25      2.50 o 
  -5   0   8        1.52        1.52      1.71 o 
  -4   0   8        9.43        9.20      2.26 o 
  -3   0   8        7.39        4.02      3.66 o 
  -2   0   8        0.69       -0.19      1.33 o 
  -1   0   8       40.89       33.81      2.60 o 
   0   0   8       72.90       75.99      3.54 o 
   1   0   8        0.87        1.68      1.42 o 
   2   0   8      131.80      144.20      5.19 o 
   3   0   8        6.30        5.43      1.29 o 
   4   0   8        3.57        3.06      1.27 o 
   5   0   8        0.29       -0.72      1.27 o 
   6   0   8        9.43       10.93      2.70 o 
   7   0   8        7.60       13.39      3.46 o 
   8   0   8        0.41       -1.83      2.64 o 
   9   0   8        5.08        6.05      3.27 o 
  -6   1   8        2.01       -0.11      3.27 o 
  -5   1   8        4.63       -0.66      2.15 o 
  -4   1   8        0.00       -1.47      1.47 o 
  -3   1   8        0.08        0.61      1.27 o 
  -2   1   8       10.18        9.78      1.59 o 
  -1   1   8        3.84        2.97      1.19 o 
   0   1   8       19.75       21.11      1.75 o 
   1   1   8       21.03       20.31      3.61 o 
   2   1   8       58.09       56.61      2.38 o 
   3   1   8       80.06       79.47      2.83 o 
   4   1   8       36.36       39.44      3.31 o 
   5   1   8      237.01      253.98      5.27 o 
   6   1   8       74.53       76.63      4.53 o 
   7   1   8        7.12        5.90      2.72 o 
   8   1   8       33.07       39.42      4.37 o 
   9   1   8        1.05        2.22      3.28 o 
  -5   2   8       25.99       35.62      3.98 o 
  -4   2   8        2.94        3.85      1.70 o 
  -3   2   8       11.44       14.73      1.91 o 
  -2   2   8        7.06        6.05      1.39 o 
  -1   2   8       22.27       23.67      3.15 o 
   0   2   8        3.02        2.36      1.79 o 
   1   2   8       35.20       37.79      1.96 o 
   2   2   8       70.18       70.62      2.53 o 
   3   2   8       48.62       46.82      2.21 o 
   4   2   8       52.90       56.24      4.03 o 
   5   2   8      128.55      113.51      3.50 o 
   6   2   8      121.03      127.34      5.45 o 
   7   2   8       24.47       17.29      3.28 o 
   8   2   8        0.94        1.57      2.52 o 
   9   2   8        2.09        4.75      2.85 o 
  10   2   8        1.50       -0.55      3.28 o 
  -5   3   8        1.66        4.98      2.86 o 
  -4   3   8       19.47       23.58      3.46 o 
  -3   3   8        0.01       -0.27      1.53 o 
  -2   3   8        9.50        8.48      2.79 o 
  -1   3   8        5.46        5.58      1.40 o 
   0   3   8       31.11       25.47      3.10 o 
   1   3   8       44.66       46.18      2.03 o 
   2   3   8      126.38      118.55      3.31 o 
   3   3   8      316.49      317.97      5.57 o 
   4   3   8      293.60      302.78      5.59 o 
   5   3   8      222.03      219.43      6.77 o 
   6   3   8       36.60       38.09      2.59 o 
   7   3   8       79.33       80.57      3.31 o 
   8   3   8        3.64        1.02      2.38 o 
   9   3   8        8.64        8.54      3.15 o 
  10   3   8        6.61        5.05      3.27 o 
  -4   4   8       16.45       19.79      3.62 o 
  -3   4   8        0.01       -2.77      2.77 o 
  -2   4   8        0.04       -0.25      1.49 o 
  -1   4   8      114.52      110.79      3.46 o 
   0   4   8       11.94       10.09      1.67 o 
   1   4   8       11.11       11.05      1.53 o 
   2   4   8       20.36       21.35      2.89 o 
   3   4   8       20.14       17.40      2.80 o 
   4   4   8      105.08      105.21      3.18 o 
   5   4   8        1.28       -0.83      1.27 o 
   6   4   8       12.08       13.71      1.91 o 
   7   4   8       12.08       11.27      2.88 o 
   8   4   8       24.84       23.82      3.49 o 
   9   4   8        3.45        5.11      2.62 o 
  10   4   8        2.84        5.24      3.15 o 
  -4   5   8        1.71        0.10      3.15 o 
  -3   5   8        1.55       -1.94      2.64 o 
  -2   5   8        6.19        5.87      1.80 o 
  -1   5   8        5.11        6.92      1.83 o 
   0   5   8       55.82       59.90      2.80 o 
   1   5   8      105.09      111.70      3.42 o 
   2   5   8      146.62      144.27      3.73 o 
   3   5   8       42.82       43.74      3.59 o 
   4   5   8      354.43      337.17      9.41 o 
   5   5   8       29.97       34.61      3.53 o 
   6   5   8        7.33        6.95      2.51 o 
   7   5   8        0.00       -1.41      1.41 o 
   8   5   8        4.65        3.64      1.88 o 
   9   5   8        2.85        4.69      2.91 o 
  10   5   8       10.06        8.21      3.20 o 
  -3   6   8        6.69        5.06      2.93 o 
  -2   6   8       13.95       13.32      2.37 o 
  -1   6   8       19.07       22.08      2.47 o 
   0   6   8       20.78       25.49      6.67 o 
   1   6   8      120.21      125.44      3.84 o 
   2   6   8       62.94       64.24      2.82 o 
   3   6   8       75.30       83.93      3.00 o 
   4   6   8       12.09       14.08      1.74 o 
   5   6   8        8.93        3.14      2.36 o 
   6   6   8       46.21       43.10      3.96 o 
   7   6   8        4.51        4.25      2.65 o 
   8   6   8        3.35        5.14      3.28 o 
  10   6   8        3.41        5.37      3.09 o 
  -2   7   8        4.38        3.19      3.14 o 
  -1   7   8        0.44       -0.08      1.94 o 
   0   7   8       44.55       49.84      2.99 o 
   1   7   8       66.10       71.83      3.21 o 
   2   7   8       38.28       37.85      2.98 o 
   3   7   8       59.23       57.77      2.77 o 
   4   7   8        5.28        3.40      1.49 o 
   5   7   8       80.94       78.73      3.14 o 
   6   7   8        4.42        6.08      2.72 o 
   7   7   8        5.96        8.75      2.99 o 
   8   7   8        1.70        1.34      3.17 o 
   9   7   8        0.77       -3.57      3.57 o 
  -1   8   8       17.43       12.94      3.59 o 
   0   8   8        6.58        4.04      7.04 o 
   1   8   8        0.01       -0.63      1.80 o 
   2   8   8       21.96       20.68      3.39 o 
   3   8   8       17.44       22.90      5.47 o 
   4   8   8        0.04        0.14      1.46 o 
   5   8   8        1.99        0.33      1.70 o 
   6   8   8        1.53        0.60      1.69 o 
   7   8   8       10.99        5.90      3.33 o 
   8   8   8        1.97       -0.44      3.12 o 
   0   9   8        7.40        3.95      3.56 o 
   1   9   8        0.80       -0.62      2.14 o 
   2   9   8        2.04       -1.90      1.93 o 
   3   9   8        0.92        1.34      1.91 o 
   4   9   8        0.06       -1.69      1.69 o 
   5   9   8        0.00       -1.76      1.76 o 
   6   9   8        2.86        2.31      1.84 o 
   7   9   8        6.48        6.44      2.18 o 
   8   9   8        1.84       -2.34      3.32 o 
   2  10   8       10.67       12.52      4.19 o 
   3  10   8        0.15       -0.31      2.18 o 
   4  10   8        0.16        0.24      1.96 o 
   5  10   8       31.82       33.71      3.17 o 
   6  10   8        0.15       -2.03      2.03 o 
   7  10   8        2.32        4.11      3.19 o 
  -2  -8   9        0.39        2.30      2.75 o 
  -1  -8   9        1.16       -0.44      3.19 o 
   0  -8   9        2.46        3.41      3.36 o 
  -4  -7   9        1.74        0.47      2.89 o 
  -3  -7   9       13.63       12.27      3.17 o 
  -2  -7   9        0.24       -0.18      2.39 o 
  -1  -7   9        1.62        1.08      2.73 o 
   0  -7   9        4.21        0.34      2.93 o 
   1  -7   9       41.10       48.58      4.69 o 
   2  -7   9        0.35       -0.68      3.02 o 
  -5  -6   9       14.85       18.48      3.96 o 
  -4  -6   9        3.65        5.11      2.68 o 
  -3  -6   9        7.15        6.05      2.70 o 
  -2  -6   9       16.89       14.18      3.01 o 
  -1  -6   9        7.11        6.40      2.57 o 
   0  -6   9       41.40       42.53      4.40 o 
   1  -6   9        5.48        2.46      2.65 o 
   2  -6   9        1.02        0.29      2.75 o 
   3  -6   9       14.39       11.48      3.86 o 
   4  -6   9        0.44        0.23      3.36 o 
  -5  -5   9        0.07        3.09      2.75 o 
  -4  -5   9        0.41       -2.43      2.43 o 
  -3  -5   9        4.70        1.41      2.18 o 
  -2  -5   9        3.91        3.04      2.18 o 
  -1  -5   9        6.45        5.76      2.51 o 
   0  -5   9        0.52       -1.99      1.99 o 
   1  -5   9       46.74       49.92      4.24 o 
   2  -5   9        4.79        5.11      2.52 o 
   3  -5   9        2.45        2.10      2.54 o 
   4  -5   9       15.18        6.84      3.17 o 
   5  -5   9        1.71        1.15      2.94 o 
  -6  -4   9       19.04       30.94      4.64 o 
  -5  -4   9       16.39       27.56      4.17 o 
  -4  -4   9        3.81        4.64      2.47 o 
  -3  -4   9        0.01        0.70      2.04 o 
  -2  -4   9       16.89       14.33      2.73 o 
  -1  -4   9        1.69        3.22      2.12 o 
   0  -4   9        2.16        2.44      2.25 o 
   1  -4   9       14.83       13.15      3.01 o 
   2  -4   9       15.49       14.70      3.15 o 
   3  -4   9       17.10       14.83      3.33 o 
   4  -4   9        0.09       -1.57      2.51 o 
   5  -4   9       26.62       27.23      4.25 o 
   6  -4   9        0.08       -0.23      3.09 o 
  -6  -3   9        1.79        1.10      2.86 o 
  -5  -3   9        0.19        0.19      2.39 o 
  -4  -3   9       62.46       51.91      4.01 o 
  -3  -3   9       17.00       17.45      2.89 o 
  -2  -3   9        1.64        0.27      2.07 o 
  -1  -3   9       27.42       33.38      3.40 o 
   0  -3   9        9.33        6.89      2.28 o 
   1  -3   9        0.07       -0.70      1.88 o 
   2  -3   9       38.75       39.38      3.53 o 
   3  -3   9       21.44       24.39      3.59 o 
   4  -3   9       54.09       44.83      4.16 o 
   5  -3   9        0.46        2.56      2.70 o 
   6  -3   9       20.34       16.72      3.78 o 
   7  -3   9       10.17       15.82      4.16 o 
  -6  -2   9        0.00        2.75      2.85 o 
  -5  -2   9        0.25       -0.61      2.52 o 
  -4  -2   9        1.53        3.38      2.25 o 
  -3  -2   9       42.57       35.59      3.54 o 
  -2  -2   9       76.58       60.79      3.88 o 
  -1  -2   9        1.28        2.02      1.67 o 
   0  -2   9       31.04       32.03      3.23 o 
   1  -2   9        0.35       -0.70      1.89 o 
   2  -2   9        0.01        0.87      1.91 o 
   3  -2   9        1.84        2.60      1.97 o 
   4  -2   9       21.68       25.24      3.48 o 
   5  -2   9        1.81       -0.63      2.54 o 
   6  -2   9       29.30       32.15      4.29 o 
   7  -2   9       66.63       70.05      5.66 o 
  -6  -1   9        0.45        1.86      3.25 o 
  -5  -1   9        6.06        4.04      2.56 o 
  -4  -1   9       33.27       34.25      3.64 o 
  -3  -1   9        6.53        5.66      2.28 o 
  -2  -1   9        0.06        1.44      1.83 o 
  -1  -1   9        0.08       -0.76      1.52 o 
   0  -1   9       33.83       24.48      2.75 o 
   1  -1   9       15.44       19.62      2.88 o 
   2  -1   9       15.42       12.66      2.41 o 
   3  -1   9       40.28       45.38      3.77 o 
   4  -1   9       43.56       48.50      2.81 o 
   5  -1   9       26.17       27.73      3.91 o 
   6  -1   9        3.71        0.61      2.39 o 
   7  -1   9       12.08       14.89      3.59 o 
   8  -1   9        0.11       -2.49      2.86 o 
  -5   0   9        0.26       -1.93      1.93 o 
  -4   0   9       10.41       11.37      2.73 o 
  -3   0   9        1.43        0.55      1.94 o 
  -2   0   9        5.40        1.07      1.89 o 
  -1   0   9        3.17        3.19      1.88 o 
   0   0   9        5.11        6.03      1.71 o 
   1   0   9       82.49       79.01      4.01 o 
   2   0   9       42.59       43.17      3.57 o 
   3   0   9       13.51       17.87      2.02 o 
   4   0   9       41.26       41.65      2.55 o 
   5   0   9       49.63       49.98      2.71 o 
   6   0   9      144.62      156.75      6.87 o 
   7   0   9       46.98       48.32      4.45 o 
   8   0   9       13.79       17.69      4.06 o 
  -4   1   9        1.78        1.23      2.31 o 
  -3   1   9        0.00       -1.14      1.39 o 
  -2   1   9       17.64       18.03      1.91 o 
  -1   1   9       58.91       58.68      2.68 o 
   0   1   9       95.31       85.05      3.01 o 
   1   1   9        0.14        0.17      2.39 o 
   2   1   9        0.00       -1.06      1.06 o 
   3   1   9       15.20       12.92      3.30 o 
   4   1   9       10.67        9.84      1.70 o 
   5   1   9       66.36       66.57      2.96 o 
   6   1   9        0.06       -1.57      1.57 o 
   7   1   9        3.95        1.02      2.70 o 
   8   1   9        0.13        0.99      2.72 o 
   9   1   9        1.69        5.79      3.49 o 
  -4   2   9        5.63        7.37      3.06 o 
  -3   2   9       11.98       13.78      3.22 o 
  -2   2   9        4.19        3.69      2.43 o 
  -1   2   9       16.07       19.34      2.85 o 
   0   2   9        3.29        1.52      1.20 o 
   1   2   9       88.13       75.74      2.78 o 
   2   2   9       71.01       65.35      3.46 o 
   3   2   9        4.61        3.43      1.35 o 
   4   2   9      134.50      140.66      3.95 o 
   5   2   9      183.92      183.12      4.67 o 
   6   2   9      197.74      197.63      4.99 o 
   7   2   9       12.33       16.07      3.32 o 
   8   2   9        7.26        8.05      3.14 o 
   9   2   9        8.61       11.51      3.40 o 
  -3   3   9        8.39        7.00      2.86 o 
  -2   3   9       53.53       48.24      4.06 o 
  -1   3   9        1.30        2.60      2.05 o 
   0   3   9       32.30       34.44      3.64 o 
   1   3   9       10.39       11.17      2.64 o 
   2   3   9       11.02       10.90      2.51 o 
   3   3   9       19.29       23.32      2.73 o 
   4   3   9       31.44       32.58      2.24 o 
   5   3   9        6.51        3.77      1.57 o 
   6   3   9        2.54        1.47      3.12 o 
   7   3   9        1.32        0.50      1.69 o 
   8   3   9        2.97        0.60      2.72 o 
   9   3   9        1.90        3.80      3.06 o 
  -3   4   9        0.11       -1.39      2.81 o 
  -2   4   9        3.87        2.10      2.70 o 
  -1   4   9        8.07        7.94      2.81 o 
   0   4   9        0.30       -2.13      2.13 o 
   1   4   9        0.34       -1.28      1.86 o 
   2   4   9        6.49        6.34      2.20 o 
   3   4   9       98.87      101.23      5.29 o 
   4   4   9        0.31       -1.79      1.84 o 
   5   4   9      210.70      221.67      7.62 o 
   6   4   9        1.19        4.38      2.39 o 
   7   4   9        0.06       -0.40      1.66 o 
   8   4   9       14.84       19.41      3.40 o 
   9   4   9        2.92        3.77      2.98 o 
  -2   5   9       21.63       23.84      3.98 o 
  -1   5   9        5.40        2.51      2.67 o 
   0   5   9       25.49       25.71      3.74 o 
   1   5   9       12.95       14.59      2.94 o 
   2   5   9        6.35        7.83      2.43 o 
   3   5   9        7.77        5.48      2.43 o 
   4   5   9       61.54       71.48      4.66 o 
   5   5   9        4.88        3.72      2.46 o 
   6   5   9        0.69       -1.16      2.18 o 
   7   5   9        1.12       -0.74      2.57 o 
   8   5   9        2.32        0.74      1.90 o 
   9   5   9       21.79       29.88      4.09 o 
  -1   6   9       10.79       10.22      3.27 o 
   0   6   9        0.04       -1.37      2.49 o 
   1   6   9      103.02      112.83      5.81 o 
   2   6   9        0.72        0.71      2.30 o 
   3   6   9       37.96       36.42      3.74 o 
   4   6   9        1.55        2.01      2.56 o 
   5   6   9       78.09       82.21      5.21 o 
   6   6   9        9.63        3.95      2.56 o 
   7   6   9        1.75       -0.82      2.62 o 
   8   6   9        0.33       -2.56      2.96 o 
  -1   7   9        0.29       -1.31      2.18 o 
   0   7   9       30.28       32.21      4.29 o 
   1   7   9        5.89        2.15      2.94 o 
   2   7   9       55.56       59.19      4.77 o 
   3   7   9       16.01       11.93      3.14 o 
   4   7   9        0.44       -2.30      2.30 o 
   5   7   9        0.01       -2.67      2.67 o 
   6   7   9        0.02       -1.55      2.43 o 
   7   7   9        6.96        5.84      3.22 o 
   8   7   9        1.20       -1.31      3.38 o 
   0   8   9        0.57       -1.85      2.20 o 
   1   8   9        2.20        2.85      2.09 o 
   2   8   9        0.00       -2.15      2.64 o 
   3   8   9       16.29       11.66      3.40 o 
   4   8   9        6.30        8.20      3.02 o 
   5   8   9        0.00       -2.18      2.68 o 
   6   8   9        2.33       -1.78      2.83 o 
   7   8   9        0.37       -2.98      2.98 o 
   8   8   9        0.79       -3.06      3.19 o 
   2   9   9        0.99        0.91      2.21 o 
   3   9   9        2.29        2.23      3.38 o 
   4   9   9        0.16       -2.89      2.89 o 
   5   9   9        1.39       -1.81      3.22 o 
   6   9   9        9.94        8.93      3.83 o 
   7   9   9        2.48       -3.27      3.27 o 
  -1  -7  10        0.03       -2.65      2.65 o 
   0  -7  10        5.74        4.16      3.04 o 
  -3  -6  10        3.07        2.93      2.70 o 
  -2  -6  10        0.62        2.57      2.75 o 
  -1  -6  10        1.72        4.66      3.02 o 
   0  -6  10        0.01       -2.52      2.52 o 
   1  -6  10        0.01        1.37      2.68 o 
   2  -6  10        1.83       -0.50      3.23 o 
   3  -6  10        1.32       -2.94      2.94 o 
  -4  -5  10        2.70        2.65      2.68 o 
  -3  -5  10        1.56       -2.17      2.41 o 
  -2  -5  10        4.65        1.75      2.60 o 
  -1  -5  10        8.29        4.06      2.43 o 
   0  -5  10        0.23       -0.10      2.52 o 
   1  -5  10       15.78       14.62      3.23 o 
   2  -5  10        5.10        5.00      3.09 o 
   3  -5  10        6.48        7.58      3.49 o 
   4  -5  10        0.00       -2.12      2.93 o 
  -4  -4  10        0.99        1.12      2.64 o 
  -3  -4  10        3.29        4.14      2.56 o 
  -2  -4  10       14.58       18.60      3.33 o 
  -1  -4  10        0.06       -1.94      1.94 o 
   0  -4  10        0.11       -0.31      2.17 o 
   1  -4  10        0.66       -1.71      2.22 o 
   2  -4  10        1.46        3.93      2.57 o 
   3  -4  10       30.15       31.95      4.17 o 
   4  -4  10        0.38       -2.68      2.68 o 
   5  -4  10        0.32       -1.29      3.28 o 
  -5  -3  10       11.98       13.60      3.59 o 
  -4  -3  10        1.20        1.68      2.60 o 
  -3  -3  10        3.75        5.40      2.52 o 
  -2  -3  10        0.78       -0.91      2.09 o 
  -1  -3  10        2.00        1.31      1.99 o 
   0  -3  10       30.18       36.51      3.96 o 
   1  -3  10       28.30       33.44      3.98 o 
   2  -3  10        0.01        2.28      2.22 o 
   3  -3  10       40.47       44.15      4.35 o 
   4  -3  10        0.13       -0.79      2.54 o 
   5  -3  10       12.29       12.00      3.82 o 
   6  -3  10        0.91        2.04      3.10 o 
  -5  -2  10       23.40       24.47      3.80 o 
  -4  -2  10      123.44      114.33      5.84 o 
  -3  -2  10       11.36        8.91      2.62 o 
  -2  -2  10       11.95       13.34      2.80 o 
  -1  -2  10        0.07        0.63      2.10 o 
   0  -2  10        6.84        7.20      2.39 o 
   1  -2  10        6.73        1.91      2.10 o 
   2  -2  10        4.33        3.53      2.34 o 
   3  -2  10        1.72        2.41      2.41 o 
   4  -2  10        0.25        0.93      2.57 o 
   5  -2  10        2.45        0.94      2.67 o 
   6  -2  10        0.04       -2.47      2.47 o 
   7  -2  10        4.38        3.82      3.35 o 
  -5  -1  10        1.25        2.33      2.81 o 
  -4  -1  10        2.75       -0.57      2.44 o 
  -3  -1  10       34.62       37.19      3.88 o 
  -2  -1  10        1.03       -0.40      2.01 o 
  -1  -1  10        0.19       -0.73      1.94 o 
   0  -1  10       39.28       31.34      3.12 o 
   1  -1  10        6.16        9.61      2.51 o 
   2  -1  10       42.18       34.98      3.35 o 
   3  -1  10       31.39       37.05      2.68 o 
   4  -1  10        1.54        0.13      1.64 o 
   5  -1  10        3.63        3.38      2.72 o 
   6  -1  10        2.92       -0.82      2.85 o 
   7  -1  10        8.95       10.72      3.65 o 
  -4   0  10        4.70        5.90      2.09 o 
  -3   0  10        4.56        0.34      2.28 o 
  -2   0  10        1.97        4.38      2.15 o 
  -1   0  10        0.11        2.89      2.04 o 
   0   0  10       32.08       35.77      3.20 o 
   1   0  10       48.83       50.64      2.80 o 
   2   0  10       37.76       36.91      2.50 o 
   3   0  10        1.29       -0.68      1.48 o 
   4   0  10       23.99       34.39      4.46 o 
   5   0  10        0.29        0.89      1.71 o 
   6   0  10        3.45        2.17      2.62 o 
   7   0  10        5.63        1.75      2.80 o 
   8   0  10        1.57        3.01      3.38 o 
  -4   1  10        0.04       -1.52      3.14 o 
  -3   1  10        0.08       -2.38      2.47 o 
  -2   1  10        4.90        7.84      2.65 o 
  -1   1  10        9.93        6.50      1.72 o 
   0   1  10       21.55       18.41      2.02 o 
   1   1  10       41.45       37.06      2.47 o 
   2   1  10       25.49       23.05      2.25 o 
   3   1  10       26.72       29.55      3.85 o 
   4   1  10        1.93        0.70      1.52 o 
   5   1  10      140.64      152.55      4.50 o 
   6   1  10        0.09        2.44      2.56 o 
   7   1  10       32.53       43.32      4.93 o 
   8   1  10       17.85       15.22      3.54 o 
  -4   2  10        5.00        7.26      3.56 o 
  -3   2  10        0.29       -2.75      2.75 o 
  -2   2  10        0.05       -2.05      2.36 o 
  -1   2  10       42.10       43.99      4.38 o 
   0   2  10        1.48        1.78      2.33 o 
   1   2  10       12.20       12.42      1.77 o 
   2   2  10        4.96        5.01      2.44 o 
   3   2  10        1.00        0.18      1.38 o 
   4   2  10       46.71       47.65      2.74 o 
   5   2  10       16.95       17.91      3.16 o 
   6   2  10       44.52       43.43      2.93 o 
   7   2  10       15.20       13.55      3.53 o 
   8   2  10        3.80        1.75      3.09 o 
  -3   3  10        0.06        0.11      2.99 o 
  -2   3  10        2.38        1.88      2.44 o 
  -1   3  10       25.78       21.98      3.38 o 
   0   3  10       13.24        9.95      2.86 o 
   1   3  10        0.00       -1.97      1.97 o 
   2   3  10        0.01        1.79      2.13 o 
   3   3  10        6.69        7.02      2.51 o 
   4   3  10       27.40       28.46      3.40 o 
   5   3  10        7.38        7.06      1.91 o 
   6   3  10        6.19        5.93      1.95 o 
   7   3  10        1.40        4.42      1.98 o 
   8   3  10        1.61        2.60      2.85 o 
   9   3  10        0.42       -2.91      2.91 o 
  -3   4  10        0.00       -1.84      2.99 o 
  -2   4  10        6.72        9.91      3.12 o 
  -1   4  10       71.14       75.11      5.22 o 
   0   4  10        5.43        8.23      2.70 o 
   1   4  10        1.86        2.36      2.44 o 
   2   4  10        1.52        2.10      2.25 o 
   3   4  10       79.07       77.14      4.92 o 
   4   4  10       12.16       11.74      2.80 o 
   5   4  10        2.07        3.40      2.44 o 
   6   4  10        5.68        1.00      2.64 o 
   7   4  10        0.34       -1.95      1.95 o 
   8   4  10        1.14        1.20      2.73 o 
   9   4  10        8.95       10.09      3.46 o 
  -2   5  10        8.77       10.27      3.65 o 
  -1   5  10        6.94        9.04      3.07 o 
   0   5  10        3.72       -2.02      2.38 o 
   1   5  10        0.97        2.10      2.52 o 
   2   5  10        3.82        2.88      2.70 o 
   3   5  10        0.50       -0.23      2.39 o 
   4   5  10       32.67       38.55      4.40 o 
   5   5  10       34.63       31.45      3.82 o 
   6   5  10       10.67        7.33      3.02 o 
   7   5  10        6.62        2.78      3.06 o 
   8   5  10        2.54        1.65      3.22 o 
  -1   6  10        6.51        8.65      3.36 o 
   0   6  10        0.06        0.13      2.83 o 
   1   6  10        1.14        2.64      2.64 o 
   2   6  10        7.19        4.88      2.68 o 
   3   6  10        9.85       10.35      3.02 o 
   4   6  10       80.08       85.76      5.45 o 
   5   6  10        2.57       -0.19      2.70 o 
   6   6  10        9.04       10.35      3.51 o 
   7   6  10        1.73        0.21      3.25 o 
   8   6  10        9.06       17.03      4.01 o 
   0   7  10       18.16       20.39      4.19 o 
   1   7  10       10.23        9.12      3.22 o 
   2   7  10        8.50       11.56      3.38 o 
   3   7  10        0.54        2.77      3.15 o 
   4   7  10        5.33        2.65      2.88 o 
   5   7  10        9.49        5.74      2.98 o 
   6   7  10        0.86       -2.78      2.78 o 
   7   7  10        0.88       -1.78      3.10 o 
   8   7  10        0.05        0.92      3.04 o 
   2   8  10       11.16        7.18      3.44 o 
   3   8  10        0.33       -0.50      3.02 o 
   4   8  10        7.87       14.39      3.62 o 
   5   8  10        7.99       14.47      3.80 o 
   6   8  10        4.08        4.75      3.22 o 
   7   8  10        2.29        2.04      3.32 o 
   4   9  10       13.72       17.80      4.53 o 
   5   9  10        0.67       -3.27      3.33 o 
  -2  -5  11        8.11        7.60      3.33 o 
  -1  -5  11        1.58       -0.15      2.67 o 
   0  -5  11        1.93        1.83      2.73 o 
   1  -5  11        2.85        2.13      3.07 o 
   2  -5  11       20.12       23.35      4.32 o 
  -3  -4  11        0.56        1.34      2.99 o 
  -2  -4  11        5.20        2.88      2.57 o 
  -1  -4  11        2.53        3.90      2.52 o 
   0  -4  11        1.65        3.54      2.65 o 
   1  -4  11        6.89        7.52      2.86 o 
   2  -4  11       37.68       40.19      4.58 o 
   3  -4  11        8.78        4.93      3.27 o 
   4  -4  11       21.27       21.86      4.48 o 
  -3  -3  11       13.30       18.32      3.64 o 
  -2  -3  11        6.07        8.80      2.99 o 
  -1  -3  11        3.27        6.52      2.46 o 
   0  -3  11       10.65        8.21      3.19 o 
   1  -3  11        0.06       -1.76      2.31 o 
   2  -3  11        1.61        0.91      2.54 o 
   3  -3  11        3.81        1.71      2.85 o 
   4  -3  11        3.73        2.47      3.06 o 
   5  -3  11        4.50        5.82      3.75 o 
  -3  -2  11        0.03       -0.84      2.60 o 
  -2  -2  11        0.19        0.58      2.13 o 
  -1  -2  11        0.60       -1.54      2.02 o 
   0  -2  11        7.34        6.55      2.54 o 
   1  -2  11        3.73        4.09      2.59 o 
   2  -2  11       14.81        9.64      2.70 o 
   3  -2  11        3.12        5.06      2.64 o 
   4  -2  11       70.64       73.02      4.46 o 
   5  -2  11        0.59        4.20      3.40 o 
   6  -2  11        1.23        0.18      3.38 o 
  -3  -1  11        3.28        3.43      2.70 o 
  -2  -1  11        0.38       -2.23      2.23 o 
  -1  -1  11        3.05        2.78      2.28 o 
   0  -1  11       14.89       14.63      2.96 o 
   1  -1  11       12.92       18.43      3.20 o 
   2  -1  11       22.67       24.22      3.59 o 
   3  -1  11       24.11       27.44      2.69 o 
   4  -1  11        0.12        0.07      1.75 o 
   5  -1  11       11.53       12.60      3.74 o 
   6  -1  11        0.00       -1.91      2.68 o 
  -3   0  11        0.11       -3.02      3.02 o 
  -2   0  11       15.27       15.65      2.98 o 
  -1   0  11        1.69        0.41      1.62 o 
   0   0  11        6.52        8.05      2.38 o 
   1   0  11       25.10       21.66      2.37 o 
   2   0  11        0.60        0.06      1.67 o 
   3   0  11       32.37       36.94      2.89 o 
   4   0  11       10.46       10.89      1.99 o 
   5   0  11        0.13        2.46      1.77 o 
   6   0  11        4.91        2.26      3.02 o 
   7   0  11        0.98       -0.06      3.01 o 
  -3   1  11        0.77       -0.74      3.17 o 
  -2   1  11        0.37       -1.92      2.51 o 
  -1   1  11        2.36        0.95      2.44 o 
   0   1  11       16.05       13.92      2.12 o 
   1   1  11       21.47       18.77      2.18 o 
   2   1  11       22.30       24.57      2.44 o 
   3   1  11       10.23        9.33      1.97 o 
   4   1  11        0.24       -0.42      1.68 o 
   5   1  11        3.16        2.28      2.56 o 
   6   1  11        0.94       -0.87      2.65 o 
   7   1  11        0.95        0.18      3.17 o 
  -3   2  11        8.00       12.56      3.85 o 
  -2   2  11        0.51       -0.24      2.83 o 
  -1   2  11        1.98       -0.95      2.65 o 
   0   2  11       15.20       20.81      3.70 o 
   1   2  11        4.20       -1.44      2.47 o 
   2   2  11        3.41        3.96      2.39 o 
   3   2  11        6.81        5.53      2.68 o 
   4   2  11       27.82       31.00      2.73 o 
   5   2  11       24.25       28.31      2.69 o 
   6   2  11        0.18       -0.85      1.93 o 
   7   2  11        1.26       -0.27      2.88 o 
   8   2  11        2.08        4.46      3.43 o 
  -2   3  11        3.73        4.11      3.36 o 
  -1   3  11        3.10        1.79      2.59 o 
   0   3  11        4.22        2.98      2.77 o 
   1   3  11        3.18        2.05      2.68 o 
   2   3  11        0.56        2.99      2.41 o 
   3   3  11       18.10       17.13      3.33 o 
   4   3  11       13.86       16.25      3.19 o 
   5   3  11        6.65        4.58      2.91 o 
   6   3  11       11.64       13.27      2.28 o 
   7   3  11        2.17        0.87      3.67 o 
   8   3  11        3.05        4.35      3.53 o 
  -1   4  11        1.90        2.81      2.85 o 
   0   4  11        0.01       -1.15      2.54 o 
   1   4  11        1.22        7.21      3.10 o 
   2   4  11        0.00        4.19      2.80 o 
   3   4  11        0.31       -1.26      2.52 o 
   4   4  11       14.13       13.57      3.19 o 
   5   4  11        0.01       -2.81      2.81 o 
   6   4  11        8.39        4.06      3.17 o 
   7   4  11        0.43       -1.00      3.01 o 
  -1   5  11        5.58       16.82      3.77 o 
   0   5  11        2.75        1.36      2.86 o 
   1   5  11       11.93       15.23      3.48 o 
   2   5  11        6.60        2.67      2.59 o 
   3   5  11       29.45       36.42      4.38 o 
   4   5  11       44.68       47.35      4.61 o 
   5   5  11        8.29        5.27      2.93 o 
   6   5  11        4.70        4.04      2.96 o 
   7   5  11        1.67        1.68      3.25 o 
   8   5  11       22.04       19.45      4.37 o 
   0   6  11        2.79        7.41      3.70 o 
   1   6  11       14.68       10.64      3.35 o 
   2   6  11        2.51        3.51      3.09 o 
   3   6  11        1.49        2.46      2.89 o 
   4   6  11       16.43       22.56      4.01 o 
   5   6  11        0.60        2.52      3.04 o 
   6   6  11        2.74        3.70      2.99 o 
   7   6  11        8.90        9.65      3.65 o 
   2   7  11       12.08       13.52      4.09 o 
   3   7  11        0.90        1.75      3.20 o 
   4   7  11        0.00       -1.58      3.09 o 
   5   7  11        0.52       -2.56      3.23 o 
   6   7  11        8.34       14.65      4.24 o 
   7   7  11       12.23       15.38      4.24 o 
   0  -4  12        7.31        9.12      3.22 o 
   1  -4  12        2.65        0.31      3.30 o 
  -1  -3  12        2.42        4.03      2.91 o 
   0  -3  12        1.93        1.70      2.85 o 
   1  -3  12        0.00        0.70      2.96 o 
   2  -3  12        4.07        3.99      2.94 o 
   3  -3  12        7.74        4.82      3.20 o 
  -2  -2  12        1.49        2.81      2.86 o 
  -1  -2  12        4.25        5.26      2.89 o 
   0  -2  12        1.74       -1.46      2.67 o 
   1  -2  12        5.19        4.03      2.72 o 
   2  -2  12       10.94       11.22      3.17 o 
   3  -2  12        6.09        8.97      3.35 o 
   4  -2  12        2.31        2.63      2.23 o 
  -2  -1  12        1.83       -0.05      2.89 o 
  -1  -1  12        0.19        3.30      2.70 o 
   0  -1  12        8.09       13.23      3.27 o 
   1  -1  12       10.77       12.12      2.35 o 
   2  -1  12       11.97       10.78      2.29 o 
   3  -1  12       13.17       14.51      3.68 o 
   4  -1  12        1.90        3.12      2.10 o 
   5  -1  12        0.02       -1.83      3.30 o 
  -2   0  12        0.82        3.99      3.20 o 
  -1   0  12        9.51       11.68      3.47 o 
   0   0  12        0.59        2.96      2.32 o 
   1   0  12        8.50        6.14      2.09 o 
   2   0  12        3.69        1.12      2.45 o 
   3   0  12       12.27       15.37      2.36 o 
   4   0  12        3.57        4.12      2.10 o 
   5   0  12       11.16       15.16      2.63 o 
   6   0  12        0.42       -0.08      3.51 o 
  -2   1  12        2.90       -1.50      3.09 o 
  -1   1  12        1.01       -2.59      2.59 o 
   0   1  12        4.70        6.19      3.22 o 
   1   1  12        0.02       -0.74      2.78 o 
   2   1  12        0.08       -1.20      1.72 o 
   3   1  12        5.15        3.00      1.92 o 
   4   1  12       22.33       27.14      3.70 o 
   5   1  12        4.83        4.42      2.12 o 
   6   1  12        9.18       10.33      3.75 o 
  -1   2  12        1.91        0.68      2.94 o 
   0   2  12        7.02        9.48      3.36 o 
   1   2  12        1.23       -1.63      2.94 o 
   2   2  12        1.23        4.24      2.62 o 
   3   2  12        0.49        0.76      2.75 o 
   4   2  12        0.96        0.91      2.72 o 
   5   2  12       26.82       33.01      3.15 o 
   6   2  12        2.64        5.04      2.31 o 
  -1   3  12        2.52       -2.33      3.14 o 
   0   3  12        3.71        3.80      2.91 o 
   1   3  12        5.74        6.24      3.22 o 
   2   3  12        6.27        5.42      2.96 o 
   3   3  12        5.44        4.58      2.85 o 
   4   3  12        0.16       -2.80      2.80 o 
   5   3  12        4.02        2.17      2.80 o 
   6   3  12        3.38        1.07      2.83 o 
   0   4  12        0.94       -0.37      3.02 o 
   1   4  12        0.92       -0.89      2.88 o 
   2   4  12        6.27       13.07      3.65 o 
   3   4  12        5.48        4.61      3.25 o 
   4   4  12       34.26       34.90      4.74 o 
   5   4  12        3.67        0.99      2.96 o 
   6   4  12        5.82        2.25      3.12 o 
   7   4  12        5.88        3.98      3.64 o 
   1   5  12        0.38        1.97      3.15 o 
   2   5  12        1.60        2.41      3.17 o 
   3   5  12       29.54       30.81      4.74 o 
   4   5  12        5.11        7.89      3.61 o 
   5   5  12        0.00       -1.25      2.96 o 
   6   5  12        1.81        0.10      3.44 o 
   3   6  12        1.41        1.91      3.38 o 
   4   6  12       13.07       18.63      4.27 o 
   5   6  12        1.16       -3.04      3.04 o 
   1  -1  13        0.22       -2.00      2.12 o 
   2  -1  13        0.22        1.79      2.92 o 
   1   0  13        0.96       -0.72      2.21 o 
   2   0  13        0.73        1.50      2.94 o 
   3   0  13        6.58        8.99      2.48 o 
   4   0  13        0.58        0.87      2.39 o 
   1   1  13        2.82        3.85      3.38 o 
   2   1  13        0.08       -2.96      2.96 o 
   3   1  13        6.63        8.81      3.43 o 
   4   1  13       44.36       52.32      4.08 o 
   1   2  13        1.02        0.68      3.19 o 
   2   2  13        5.77        6.29      3.35 o 
   3   2  13        1.91       -0.44      2.93 o 
   4   2  13        2.34       -3.06      3.25 o 
   2   3  13        0.00        0.50      3.28 o 
   3   3  13       16.02       20.33      4.04 o 
   4   3  13        2.17        5.09      3.56 o 
                                                 
